# Supplementary material for: 1,3-Bis(4-bromo­phen­yl)-1H-imidazol-3-ium tetra­fluoro­borate
Source: IUCrdata. 2026 Mar 17;11(Pt 3):x260253. doi: 10.1107/S2414314626002531 (PMC13055985; doi:10.1107/S2414314626002531)
Supplement: Supplementary file 1 [file x-11-x260253-sup1.cif]

##############################################################################
#                                                                            #
# This CIF contains the data for a data article accepted for                 #
# publication in IUCrData. It conforms to the requirements of                #
# Notes for Authors for IUCrData, and has been                               #
# peer reviewed under the auspices of IUCrData.                              #
#                                                                            #
# Full details of the Crystallographic Information File format               #
# are given in the paper "The Crystallographic Information File (CIF):       #
# a New Standard Archive File for Crystallography" by S. R. Hall, F. H.      #
# Allen and I. D. Brown [Acta Cryst. (1991), A47, 655-685].                  #
#                                                                            #
# The current version of the core CIF dictionary is obtainable from          #
# ftp://ftp.iucr.org/pub/cif_core.dic.                                       #
#                                                                            #
# Software is freely available for graphical display of the structure(s)     #
# in this CIF. For information consult the CIF software page                 #
# http://www.iucr.org/resources/cif/software.                                #
#                                                                            #
# This file may be used for bona fide research purposes within the           #
# scientific community so long as proper attribution is given to the data    # 
# article from which it was obtained.                                        #
#                                                                            #
##############################################################################
data_I
_audit_creation_method
;
Olex2 1.5
(compiled 2025.03.04 svn.red2d20d0 for OlexSys, GUI svn.r7188)
;
_journal_date_recd_electronic     2026-03-05
_journal_date_accepted     2026-03-10
_journal_name_full     'IUCrData'
_journal_year     2026
_journal_volume     11
_journal_issue      1
_journal_page_first     0
_journal_page_last     0
_journal_paper_category     HO
_journal_paper_doi     10.1107/S2414314626002531
_journal_coeditor_code     TK4122
_publ_contact_author_name     'Halliru Ibrahim'
_publ_contact_author_address
;
Department of Chemistry, Durban University of Technology, PO Box 1334, Durban,
 4000, South Africa
;
_publ_contact_author_email     'hallirui@dut.ac.za'
_publ_contact_author_fax     ?
_publ_contact_author_phone     ?
_publ_section_title
;
1,3-Bis(4-bromophenyl)-1<i>H</i>-imidazol-3-ium tetrafluoroborate
;
loop_
    _publ_author_name
    _publ_author_footnote
    _publ_author_address
    'Ibrahim, Halliru' .
;
Department of Chemistry, Durban University of Technology, PO Box 1334, Durban,
4000, South Africa
;
    'Zamisa, Sizwe J.' .
;
School of Agriculture and Science
Discipline of Chemistry, University of KwaZulu-Natal, Private Bag X54001,
Westville, Durban, 4000, South Africa
;
    'Bala, Muhammad D.' .
;
School of Agriculture and Science
Discipline of Chemistry, University of KwaZulu-Natal, Private Bag X54001,
Westville, Durban, 4000, South Africa
;
    'Ntola, Pinkie' .
;
Department of Chemistry, Durban University of Technology, PO Box 1334, Durban,
4000, South Africa
;
_publ_section_synopsis
;
The crystal structure of the title imidazolium salt exhibits
structure-directing, intermolecular halogen-bonding patterns through F...Br
and F...\p~phenyl~ interactions <i>via</i> the tetrafluoroborate anion.
;
_chemical_name_systematic
;
1,3-Bis(4-bromophenyl)-1<i>H</i>-imidazol-3-ium tetrafluoroborate
;
_chemical_name_common     ?
_chemical_formula_moiety     'C15 H11 Br2 N2 +, B F4 -'
_chemical_formula_sum     'C15 H11 B Br2 F4 N2'
_chemical_formula_iupac     'C15 H11 Br2 N2 +, B F4 -'
_chemical_formula_weight     465.89
_chemical_melting_point     ?
_space_group_crystal_system     monoclinic
_space_group_name_H-M_alt     'C 1 2/c 1'
_space_group_name_Hall     '-C 2yc'
loop_
    _space_group_symop_operation_xyz
    'x, y, z'
    '-x, y, -z+1/2'
    'x+1/2, y+1/2, z'
    '-x+1/2, y+1/2, -z+1/2'
    '-x, -y, -z'
    'x, -y, z-1/2'
    '-x+1/2, -y+1/2, -z'
    'x+1/2, -y+1/2, z-1/2'
_cell_length_a     9.5407(2)
_cell_length_b     9.8272(2)
_cell_length_c     17.0451(3)
_cell_angle_alpha     90
_cell_angle_beta     102.8780(10)
_cell_angle_gamma     90
_cell_volume     1557.92(5)
_cell_formula_units_Z     4
_cell_measurement_reflns_used     5032
_cell_measurement_theta_min     2.45
_cell_measurement_theta_max     28.23
_cell_measurement_temperature     100.0
_exptl_crystal_description     block
_exptl_crystal_colour     colourless
_exptl_crystal_size_max     0.37
_exptl_crystal_size_mid     0.28
_exptl_crystal_size_min     0.21
_exptl_crystal_density_diffrn     1.986
_exptl_crystal_density_meas     .
_exptl_crystal_density_method     ?
_exptl_crystal_F_000     904
_exptl_absorpt_coefficient_mu     5.246
_exptl_absorpt_correction_type     multi-scan
_exptl_absorpt_process_details
;
(SADABS; Krause <i>et al.</i>,  2015)
;
_exptl_absorpt_correction_T_min     0.6181
_exptl_absorpt_correction_T_max     0.7457
_diffrn_ambient_temperature     100.0
_diffrn_source     'microfocus sealed X-ray tube'
_diffrn_radiation_type     MoK\a
_diffrn_radiation_wavelength     0.71073
_diffrn_radiation_monochromator     'mirror optics'
_diffrn_measurement_device_type     'Bruker SMART APEXII area detector'
_diffrn_measurement_device     'three-circle diffractometer'
_diffrn_measurement_method     '\w and \f scans'
_diffrn_detector     'Bruker APEX2 area detector'
_diffrn_detector_area_resol_mean     7.9
_diffrn_reflns_number     9293
_diffrn_reflns_av_R_equivalents     0.0231
_diffrn_reflns_av_unetI/netI     0.0160
_diffrn_reflns_theta_min     2.451
_diffrn_reflns_theta_max     28.291
_diffrn_reflns_theta_full     25.242
_diffrn_measured_fraction_theta_max     0.990
_diffrn_measured_fraction_theta_full     0.999
_diffrn_reflns_limit_h_min     -12
_diffrn_reflns_limit_h_max     12
_diffrn_reflns_limit_k_min     -12
_diffrn_reflns_limit_k_max     13
_diffrn_reflns_limit_l_min     -22
_diffrn_reflns_limit_l_max     22
_diffrn_standards_number     0
_diffrn_radiation_probe     x-ray
_refine_special_details     ?
_reflns_number_total     1922
_reflns_number_gt     1748
_reflns_threshold_expression     'I > 2\s(I)'
_refine_ls_structure_factor_coef     Fsqd
_refine_ls_matrix_type     full
_refine_ls_R_factor_all     0.0203
_refine_ls_R_factor_gt     0.0168
_refine_ls_wR_factor_gt     0.0368
_refine_ls_wR_factor_ref     0.0379
_refine_ls_goodness_of_fit_ref     1.064
_refine_ls_restrained_S_all     1.064
_refine_ls_number_reflns     1922
_refine_ls_number_parameters     110
_refine_ls_number_restraints     0
_refine_ls_hydrogen_treatment     constr
_refine_ls_weighting_scheme     calc
_refine_ls_weighting_details
              'w=1/[\s^2^(Fo^2^)+(0.0133P)^2^+2.0860P] where P=(Fo^2^+2Fc^2^)/3'
_atom_sites_solution_hydrogens     geom
_atom_sites_solution_primary     ?
_atom_sites_solution_secondary     ?
_refine_ls_shift/su_max     0.002
_refine_ls_shift/su_mean     0.000
_refine_diff_density_max     0.365
_refine_diff_density_min     -0.288
_refine_ls_extinction_method     none
_refine_ls_extinction_coef     .
loop_
    _atom_type_symbol
    _atom_type_description
    _atom_type_scat_dispersion_real
    _atom_type_scat_dispersion_imag
    _atom_type_scat_source
    'C' 'C' 0.0033 0.0016
                         'International Tables Vol C Tables 4.2.6.8 and 6.1.1.4'
    'H' 'H' 0.0000 0.0000
                         'International Tables Vol C Tables 4.2.6.8 and 6.1.1.4'
    'B' 'B' 0.0013 0.0007
                         'International Tables Vol C Tables 4.2.6.8 and 6.1.1.4'
    'Br' 'Br' -0.2901 2.4595
                         'International Tables Vol C Tables 4.2.6.8 and 6.1.1.4'
    'F' 'F' 0.0171 0.0103
                         'International Tables Vol C Tables 4.2.6.8 and 6.1.1.4'
    'N' 'N' 0.0061 0.0033
                         'International Tables Vol C Tables 4.2.6.8 and 6.1.1.4'
_computing_data_collection
;
APEX2 (Bruker, 2009)
;
_computing_cell_refinement
;
<i>COSMO</i> (Bruker, 2009)
;
_computing_data_reduction
;
SAINT (Bruker, 2009)
;
_computing_structure_solution
;
<i>SHELXS2013</i> (Sheldrick, 2008)
;
_computing_structure_refinement
;
<i>SHELXL2018/3</i> (Sheldrick, 2015)
;
_computing_molecular_graphics
;
Olex2 (Dolomanov <i>et al.</i>,  2009)
;
_computing_publication_material
;
Olex2 (Dolomanov <i>et al.</i>,  2009)
;
loop_
    _atom_site_type_symbol
    _atom_site_label
    _atom_site_fract_x
    _atom_site_fract_y
    _atom_site_fract_z
    _atom_site_U_iso_or_equiv
    _atom_site_adp_type
    _atom_site_calc_flag
    _atom_site_occupancy
    _atom_site_disorder_assembly
    _atom_site_disorder_group
    Br Br1 0.79285(2) 0.44748(2) 0.42461(2) 0.01694(5) Uani d 1 . .
    F F1 0.60495(11) 1.28959(10) 0.79615(6) 0.0298(2) Uani d 1 . .
    F F2 0.43907(13) 1.12447(11) 0.79918(7) 0.0379(3) Uani d 1 . .
    N N1 0.54845(13) 0.66867(12) 0.69843(7) 0.0130(2) Uani d 1 . .
    C C1 0.71272(15) 0.51725(16) 0.50861(9) 0.0153(3) Uani d 1 . .
    C C2 0.63143(15) 0.63529(15) 0.49678(9) 0.0150(3) Uani d 1 . .
    H H2 0.613229 0.680767 0.446339 0.018 Uiso calc 1 . .
    C C3 0.57701(15) 0.68594(15) 0.56002(9) 0.0145(3) Uani d 1 . .
    H H3 0.520537 0.766483 0.553292 0.017 Uiso calc 1 . .
    C C4 0.60593(15) 0.61777(15) 0.63310(9) 0.0139(3) Uani d 1 . .
    C C5 0.500000 0.5896(2) 0.750000 0.0140(4) Uani d 1 . .
    H H5 0.500002 0.492896 0.750001 0.017 Uiso calc 1 . .
    C C6 0.53051(16) 0.80363(15) 0.71783(9) 0.0161(3) Uani d 1 . .
    H H6 0.556228 0.881331 0.690995 0.019 Uiso calc 1 . .
    C C7 0.73926(16) 0.44820(16) 0.58138(9) 0.0175(3) Uani d 1 . .
    H H7 0.793608 0.366355 0.587808 0.021 Uiso calc 1 . .
    C C8 0.68604(16) 0.49934(16) 0.64455(9) 0.0165(3) Uani d 1 . .
    H H8 0.704252 0.453812 0.694975 0.020 Uiso calc 1 . .
    B B1 0.500000 1.2063(3) 0.750000 0.0185(5) Uani d 1 . .
loop_
    _atom_site_aniso_label
    _atom_site_aniso_U_11
    _atom_site_aniso_U_22
    _atom_site_aniso_U_33
    _atom_site_aniso_U_12
    _atom_site_aniso_U_13
    _atom_site_aniso_U_23
    Br1 0.01930(8) 0.01754(8) 0.01556(8) -0.00009(6) 0.00730(5) -0.00169(6)
    F1 0.0342(6) 0.0190(5) 0.0305(5) -0.0001(4) -0.0052(5) -0.0008(4)
    F2 0.0569(7) 0.0275(6) 0.0381(6) -0.0040(5) 0.0292(6) 0.0094(5)
    N1 0.0148(6) 0.0119(6) 0.0123(6) -0.0011(5) 0.0028(5) -0.0002(5)
    C1 0.0145(7) 0.0179(7) 0.0140(7) -0.0039(6) 0.0045(5) -0.0027(6)
    C2 0.0148(7) 0.0161(7) 0.0138(7) -0.0035(6) 0.0027(5) 0.0014(6)
    C3 0.0142(7) 0.0127(7) 0.0162(7) -0.0015(5) 0.0024(6) 0.0008(5)
    C4 0.0137(6) 0.0157(7) 0.0129(6) -0.0027(6) 0.0039(5) -0.0024(5)
    C5 0.0167(10) 0.0115(9) 0.0138(9) 0.000 0.0031(8) 0.000
    C6 0.0202(7) 0.0110(7) 0.0163(7) -0.0005(6) 0.0025(6) -0.0002(5)
    C7 0.0174(7) 0.0166(7) 0.0184(7) 0.0024(6) 0.0038(6) 0.0002(6)
    C8 0.0185(7) 0.0167(7) 0.0138(7) 0.0006(6) 0.0030(6) 0.0023(6)
    B1 0.0280(13) 0.0122(11) 0.0173(11) 0.000 0.0096(10) 0.000
_geom_special_details
;
 All esds (except the esd in the dihedral angle between two l.s. planes)
 are estimated using the full covariance matrix.  The cell esds are taken
 into account individually in the estimation of esds in distances, angles
 and torsion angles; correlations between esds in cell parameters are only
 used when they are defined by crystal symmetry.  An approximate (isotropic)
 treatment of cell esds is used for estimating esds involving l.s. planes.
;
loop_
    _geom_bond_atom_site_label_1
    _geom_bond_atom_site_label_2
    _geom_bond_site_symmetry_2
    _geom_bond_distance
    _geom_bond_publ_flag
    Br1 C1 . 1.8953(14) ?
    F1 B1 . 1.3930(18) ?
    F2 B1 . 1.3799(18) ?
    N1 C4 . 1.4364(18) ?
    N1 C5 . 1.3311(17) ?
    N1 C6 . 1.3867(19) ?
    C1 C2 . 1.385(2) ?
    C1 C7 . 1.387(2) ?
    C2 H2 . 0.9500 ?
    C2 C3 . 1.389(2) ?
    C3 H3 . 0.9500 ?
    C3 C4 . 1.387(2) ?
    C4 C8 . 1.382(2) ?
    C5 H5 . 0.9500 ?
    C6 C6 2_656 1.351(3) ?
    C6 H6 . 0.9500 ?
    C7 H7 . 0.9500 ?
    C7 C8 . 1.383(2) ?
    C8 H8 . 0.9500 ?
loop_
    _geom_angle_atom_site_label_1
    _geom_angle_atom_site_label_2
    _geom_angle_atom_site_label_3
    _geom_angle_site_symmetry_1
    _geom_angle_site_symmetry_3
    _geom_angle
    _geom_angle_publ_flag
    C5 N1 C4 . . 123.87(13) ?
    C5 N1 C6 . . 108.76(13) ?
    C6 N1 C4 . . 127.35(12) ?
    C2 C1 Br1 . . 120.01(11) ?
    C2 C1 C7 . . 121.65(14) ?
    C7 C1 Br1 . . 118.34(12) ?
    C1 C2 H2 . . 120.6 ?
    C1 C2 C3 . . 118.77(13) ?
    C3 C2 H2 . . 120.6 ?
    C2 C3 H3 . . 120.3 ?
    C4 C3 C2 . . 119.35(14) ?
    C4 C3 H3 . . 120.3 ?
    C3 C4 N1 . . 119.62(13) ?
    C8 C4 N1 . . 118.58(13) ?
    C8 C4 C3 . . 121.78(14) ?
    N1 C5 N1 2_656 . 108.53(18) ?
    N1 C5 H5 . . 125.7 ?
    N1 C5 H5 2_656 . 125.7 ?
    N1 C6 H6 . . 126.5 ?
    C6 C6 N1 2_656 . 106.97(8) ?
    C6 C6 H6 2_656 . 126.5 ?
    C1 C7 H7 . . 120.2 ?
    C8 C7 C1 . . 119.54(14) ?
    C8 C7 H7 . . 120.2 ?
    C4 C8 C7 . . 118.90(14) ?
    C4 C8 H8 . . 120.5 ?
    C7 C8 H8 . . 120.5 ?
    F1 B1 F1 2_656 . 108.01(18) ?
    F2 B1 F1 . . 110.28(7) ?
    F2 B1 F1 2_656 2_656 110.28(7) ?
    F2 B1 F1 2_656 . 109.77(7) ?
    F2 B1 F1 . 2_656 109.77(7) ?
    F2 B1 F2 2_656 . 108.73(19) ?
loop_
    _geom_torsion_atom_site_label_1
    _geom_torsion_atom_site_label_2
    _geom_torsion_atom_site_label_3
    _geom_torsion_atom_site_label_4
    _geom_torsion_site_symmetry_1
    _geom_torsion_site_symmetry_2
    _geom_torsion_site_symmetry_3
    _geom_torsion_site_symmetry_4
    _geom_torsion
    _geom_torsion_publ_flag
    Br1 C1 C2 C3 . . . . -178.42(11) ?
    Br1 C1 C7 C8 . . . . 177.89(12) ?
    N1 C4 C8 C7 . . . . 178.69(13) ?
    C1 C2 C3 C4 . . . . 0.3(2) ?
    C1 C7 C8 C4 . . . . 0.7(2) ?
    C2 C1 C7 C8 . . . . -1.3(2) ?
    C2 C3 C4 N1 . . . . -179.22(13) ?
    C2 C3 C4 C8 . . . . -0.9(2) ?
    C3 C4 C8 C7 . . . . 0.4(2) ?
    C4 N1 C5 N1 . . . 2_656 -178.58(15) ?
    C4 N1 C6 C6 . . . 2_656 178.37(15) ?
    C5 N1 C4 C3 . . . . 142.28(12) ?
    C5 N1 C4 C8 . . . . -36.09(19) ?
    C5 N1 C6 C6 . . . 2_656 -0.25(19) ?
    C6 N1 C4 C3 . . . . -36.1(2) ?
    C6 N1 C4 C8 . . . . 145.49(15) ?
    C6 N1 C5 N1 . . . 2_656 0.10(7) ?
    C7 C1 C2 C3 . . . . 0.8(2) ?
loop_
    _geom_hbond_atom_site_label_D
    _geom_hbond_atom_site_label_H
    _geom_hbond_atom_site_label_A
    _geom_hbond_site_symmetry_A
    _geom_hbond_distance_DH
    _geom_hbond_distance_HA
    _geom_hbond_distance_DA
    _geom_hbond_angle_DHA
    _geom_hbond_publ_flag
    C5 H5 F1 1_545 0.95 2.29 3.156(2) 151 yes
    C6 H6 F2 2_656 0.95 2.39 3.1854(19) 140 yes
_shelx_space_group_comment
;
The symmetry employed for this shelxl refinement is uniquely defined
by the following loop, which should always be used as a source of
symmetry information in preference to the above space-group names.
They are only intended as comments.
;
_shelx_estimated_absorpt_T_min     0.247
_shelx_estimated_absorpt_T_max     0.405
_shelx_hkl_file
;
  -2   0   0   61.35    0.93
  -2   0   0   62.19    0.88
   2   0   0   60.40    0.93
   2   0   0   61.86    1.43
  -4   0   0   42.42    0.66
  -4   0   0   44.95    1.30
  -4   0   0   42.52    0.71
   4   0   0   42.88    1.30
   4   0   0   43.90    0.71
   4   0   0   43.63    0.64
  -6   0   0    9.98    0.79
  -6   0   0    9.02    0.22
  -6   0   0    8.80    0.27
   6   0   0   10.01    0.83
   6   0   0    8.84    0.25
  -8   0   0   20.48    0.49
  -8   0   0   20.28    0.42
   8   0   0   18.67    1.26
 -10   0   0   39.01    0.73
 -10   0   0   40.19    0.85
  10   0   0   43.90    2.01
 -12   0   0   25.17    0.57
  12   0   0   27.41    1.92
  11  -1   0    0.83    0.91
 -11   1   0    0.87    0.16
 -11   1   0    0.76    0.23
   9  -1   0    5.56    0.92
  -9   1   0    7.34    0.26
  -9   1   0    7.39    0.32
   7  -1   0   55.77    1.88
  -7   1   0   57.23    0.90
  -7   1   0   57.28    0.98
   5  -1   0   92.61    2.40
  -5   1   0   97.98    1.49
   3  -1   0   17.85    0.65
  -3   1   0   18.57    0.32
  -3   1   0   18.27    0.28
   1  -1   0    1.00    0.14
   1  -1   0    1.12    0.13
  -1   1   0    1.12    0.04
  -1   1   0    1.32    0.05
  -1  -1   0    0.99    0.16
  -1  -1   0    1.05    0.04
  -1  -1   0    1.28    0.06
   1   1   0    1.32    0.06
  -3  -1   0   17.99    0.34
  -3  -1   0   17.94    0.72
  -3  -1   0   17.96    0.30
   3   1   0   17.49    0.72
   3   1   0   18.15    0.33
   3   1   0   18.47    0.30
  -5  -1   0   97.64    1.43
  -5  -1   0   97.57    1.52
  -5  -1   0   97.99    2.50
   5   1   0   94.01    2.51
   5   1   0   96.26    1.41
   5   1   0   96.23    1.50
  -7  -1   0   58.52    1.02
  -7  -1   0   57.78    0.92
   7   1   0   54.33    1.97
   7   1   0   59.39    0.87
  -9  -1   0    7.38    0.26
  -9  -1   0    7.62    0.34
   9   1   0    6.10    0.99
 -11  -1   0    0.79    0.17
  11   1   0    0.68    0.96
 -12   2   0   11.41    0.47
 -12   2   0   11.10    0.37
  10  -2   0   21.10    1.45
 -10   2   0   19.83    0.45
 -10   2   0   20.71    0.55
   8  -2   0   15.78    1.11
  -8   2   0   14.52    0.39
  -8   2   0   14.57    0.33
   6  -2   0    2.40    0.49
  -6   2   0    2.65    0.12
  -6   2   0    2.79    0.17
   4  -2   0   76.40    1.84
   4  -2   0   73.29    1.82
  -4   2   0   72.70    1.14
  -4   2   0   72.98    1.14
   2  -2   0  452.18    8.90
   2  -2   0  457.38    8.90
  -2   2   0  450.02    6.57
  -2   2   0  431.66    6.60
   0  -2   0  118.18    2.45
   0  -2   0  119.17    2.43
   0   2   0  118.21    1.77
   0   2   0  119.58    1.74
  -2  -2   0  448.44    6.11
  -2  -2   0  406.06    6.32
  -2  -2   0  427.53    8.69
   2   2   0  434.61    6.33
   2   2   0  433.43    8.71
   2   2   0  425.45    6.15
  -4  -2   0   72.80    1.07
  -4  -2   0   72.48    1.15
  -4  -2   0   70.95    1.94
   4   2   0   71.44    1.97
   4   2   0   72.83    1.15
   4   2   0   73.37    1.08
  -6  -2   0    2.78    0.19
  -6  -2   0    3.26    0.15
  -6  -2   0    2.20    0.57
   6   2   0    2.26    0.60
   6   2   0    2.97    0.18
   6   2   0    2.96    0.14
  -8  -2   0   14.92    0.35
  -8  -2   0   15.38    0.44
   8   2   0   15.36    1.25
 -10  -2   0   21.92    0.47
 -12  -2   0   10.75    0.37
  11  -3   0    0.45    0.85
 -11   3   0    0.29    0.22
 -11   3   0    0.39    0.17
   9  -3   0    4.43    0.85
  -9   3   0    5.95    0.23
  -9   3   0    6.18    0.31
   7  -3   0   15.05    1.00
  -7   3   0   14.99    0.37
  -7   3   0   14.96    0.30
   5  -3   0    1.33    0.38
   5  -3   0    1.42    0.38
  -5   3   0    1.49    0.11
  -5   3   0    1.32    0.11
   3  -3   0   36.92    0.98
   3  -3   0   36.03    0.97
  -3   3   0   36.01    0.57
  -3   3   0   35.23    0.57
   1  -3   0   21.38    0.56
   1  -3   0   22.24    0.58
  -1   3   0   21.83    0.34
  -1   3   0   22.00    0.34
  -1  -3   0   20.01    0.67
   1   3   0   21.35    0.36
   1   3   0   22.40    0.36
  -3  -3   0   37.01    1.18
  -3  -3   0   35.05    0.53
  -3  -3   0   35.68    0.60
   3   3   0   35.58    1.19
   3   3   0   34.62    0.60
   3   3   0   35.36    0.55
  -5  -3   0    1.42    0.09
  -5  -3   0    1.30    0.48
  -5  -3   0    1.33    0.14
   5   3   0    1.38    0.13
   5   3   0    1.35    0.09
   5   3   0    1.54    0.50
  -7  -3   0   15.58    0.42
  -7  -3   0   14.77    0.32
  -7  -3   0   13.76    1.14
   7   3   0   13.29    1.13
   7   3   0   14.53    0.32
  -9  -3   0    5.86    0.24
 -11  -3   0    0.67    0.17
  10  -4   0    5.50    1.00
 -10   4   0    4.76    0.29
 -10   4   0    4.49    0.24
   8  -4   0    2.82    0.68
  -8   4   0    2.11    0.19
   6  -4   0    1.55    0.45
  -6   4   0    1.69    0.14
   4  -4   0   12.64    0.62
  -4   4   0   12.35    0.26
  -4   4   0   12.66    0.26
   2  -4   0   72.18    1.59
   2  -4   0   72.37    1.61
  -2   4   0   72.85    1.08
  -2   4   0   72.04    1.08
  -2   4   0   72.11    1.08
   0  -4   0    1.81    0.25
   0  -4   0    1.59    0.22
   0   4   0    1.69    0.09
   0   4   0    1.75    0.08
  -2  -4   0   74.00    1.89
   2   4   0   74.32    1.07
   2   4   0   74.13    1.15
  -4  -4   0   13.02    0.84
  -4  -4   0   12.28    0.22
  -4  -4   0   12.68    0.31
   4   4   0   12.30    0.85
   4   4   0   12.34    0.25
   4   4   0   12.65    0.31
  -6  -4   0    1.65    0.10
  -6  -4   0    1.67    0.61
   6   4   0    1.37    0.16
   6   4   0    1.90    0.13
  -8  -4   0    2.11    0.14
   8   4   0    1.86    0.15
 -10  -4   0    4.73    0.23
  11  -5   0    0.28    0.86
 -11   5   0   -0.10    0.22
 -11   5   0    0.01    0.16
   9  -5   0    0.91    0.70
  -9   5   0    0.95    0.19
   7  -5   0   17.29    0.99
  -7   5   0   17.66    0.41
   5  -5   0    0.45    0.35
  -5   5   0    0.61    0.10
   3  -5   0   11.17    0.53
   3  -5   0   11.42    0.52
  -3   5   0   11.49    0.23
  -3   5   0   11.69    0.23
   1  -5   0   12.14    0.53
   1  -5   0   11.27    0.47
  -1   5   0   11.56    0.22
  -1   5   0   11.13    0.21
  -1  -5   0   12.16    0.66
  -1  -5   0   12.57    0.62
   1   5   0   11.43    0.25
   1   5   0   11.17    0.25
  -3  -5   0   11.22    0.78
   3   5   0   11.33    0.29
   3   5   0   10.97    0.22
  -5  -5   0   -0.31    0.50
   5   5   0    0.31    0.08
   5   5   0    0.48    0.13
  -7  -5   0   16.17    1.30
   7   5   0   17.34    0.37
   7   5   0   18.36    0.47
   9   5   0    0.50    0.14
  10  -6   0    3.62    0.86
 -10   6   0    4.20    0.29
   8  -6   0    0.24    0.60
  -8   6   0    0.37    0.16
   6  -6   0    0.43    0.44
  -6   6   0    0.22    0.11
   4  -6   0    3.50    0.39
   4  -6   0    3.72    0.39
  -4   6   0    3.62    0.15
   2  -6   0   15.95    0.64
   2  -6   0   15.91    0.59
  -2   6   0   15.80    0.29
  -2   6   0   16.49    0.29
   0  -6   0    0.29    0.25
   0  -6   0    0.16    0.28
   0   6   0    0.39    0.08
   0   6   0    0.33    0.07
  -2  -6   0   16.36    0.85
   2   6   0   15.36    0.35
   2   6   0   15.80    0.26
  -4  -6   0    4.39    0.66
   4   6   0    3.25    0.20
   4   6   0    2.94    0.14
  -6  -6   0   -0.24    0.63
   6   6   0    0.20    0.10
   6   6   0    0.27    0.16
   8   6   0    0.31    0.13
  10   6   0    4.49    0.25
   9  -7   0    4.01    0.79
  -9   7   0    4.53    0.28
   7  -7   0   12.27    0.89
  -7   7   0   13.27    0.35
   5  -7   0   57.58    1.53
  -5   7   0   56.12    0.92
   3  -7   0   27.32    0.90
   3  -7   0   26.83    0.83
  -3   7   0   26.34    0.46
   1  -7   0    4.04    0.44
   1  -7   0    3.20    0.36
  -1   7   0    3.39    0.14
  -1   7   0    3.30    0.14
  -1  -7   0    3.26    0.45
   1   7   0    3.23    0.17
  -3  -7   0   24.36    1.18
   3   7   0   25.57    0.43
   3   7   0   26.25    0.53
  -5  -7   0   54.82    2.00
   5   7   0   54.61    0.98
   5   7   0   54.00    0.87
  -7  -7   0   12.92    1.29
   7   7   0   12.90    0.33
   7   7   0   12.54    0.42
   9   7   0    4.23    0.25
   8  -8   0    5.50    0.71
  -8   8   0    5.21    0.27
   6  -8   0    0.02    0.42
  -6   8   0    0.15    0.13
   4  -8   0   23.86    0.82
  -4   8   0   24.02    0.44
   2  -8   0   26.73    0.95
   2  -8   0   27.20    0.87
  -2   8   0   26.43    0.47
   0  -8   0   53.47    1.47
   0   8   0   53.94    0.89
  -2  -8   0   27.12    1.16
   2   8   0   26.01    0.53
  -4  -8   0   23.32    1.32
   4   8   0   23.75    0.43
   4   8   0   23.68    0.54
  -6  -8   0    0.38    0.77
   6   8   0    0.00    0.12
   6   8   0    0.01    0.18
  -8  -8   0    5.65    1.15
   8   8   0    5.36    0.26
   7  -9   0   20.00    0.91
  -7   9   0   19.40    0.45
   5  -9   0   35.03    1.02
  -5   9   0   34.87    0.62
   3  -9   0   60.14    1.46
  -3   9   0   58.53    0.95
   1  -9   0    2.32    0.42
  -1   9   0    2.48    0.15
  -1  -9   0    2.85    0.51
   1   9   0    2.78    0.18
  -3  -9   0   53.87    1.90
   3   9   0   58.28    0.88
   3   9   0   57.01    1.01
  -5  -9   0   31.69    1.66
   5   9   0   32.29    0.59
   5   9   0   32.90    0.71
  -7  -9   0   18.39    1.56
   7   9   0   18.91    0.57
   7   9   0   18.61    0.44
  -6  10   0    0.06    0.14
   4 -10   0    8.19    0.37
  -4  10   0    8.29    0.26
   2 -10   0   49.82    1.34
  -2  10   0   49.41    0.83
   0 -10   0   20.42    0.95
   0  10   0   19.20    0.43
  -2 -10   0   51.11    1.72
   2  10   0   49.99    0.92
  -4 -10   0    7.91    1.01
   4  10   0    8.50    0.25
   4  10   0    8.86    0.35
  -6 -10   0    0.70    0.90
   6  10   0    0.02    0.14
   6  10   0    0.44    0.23
  -8 -10   0    1.87    1.09
  -5  11   0   30.12    0.59
  -3  11   0    9.56    0.28
   1 -11   0    5.52    0.58
  -1  11   0    4.37    0.23
  -1 -11   0    5.37    0.69
   1  11   0    4.42    0.27
  -3 -11   0    8.52    0.96
   3  11   0    8.71    0.36
  -5 -11   0   23.20    1.58
   5  11   0   26.10    0.65
   5  11   0   25.91    0.52
  -4  12   0    0.07    0.15
   2 -12   0    5.71    0.47
  -2  12   0    5.72    0.26
   0 -12   0   25.57    1.14
   0  12   0   25.82    0.56
  -2 -12   0    5.65    0.83
   2  12   0    5.10    0.30
  -4 -12   0    1.27    0.86
   4  12   0    0.23    0.14
   4  12   0    0.58    0.23
  -1  13   0    1.39    0.19
   1  13   0    1.15    0.22
   1  13  -1    3.82    0.27
  -1  13  -1   35.29    0.70
   4  12  -1   13.09    0.35
   4  12  -1   13.43    0.46
  -4 -12   1    9.21    1.12
   2  12  -1    6.88    0.34
  -2 -12   1    6.05    0.86
   0  12  -1    1.20    0.19
   0 -12   1    1.01    0.59
  -2  12  -1   -0.01    0.15
   2 -12   1    0.22    0.44
  -4  12  -1    3.27    0.22
   5  11  -1    0.71    0.23
   5  11  -1    0.19    0.14
  -5 -11   1    0.47    0.88
   3  11  -1    0.34    0.19
  -3 -11   1    0.26    0.69
   1  11  -1   15.91    0.42
  -1 -11   1   16.31    1.03
  -1  11  -1    7.89    0.28
   1 -11   1    7.23    0.68
  -3  11  -1    8.10    0.28
   3 -11   1    7.53    0.63
  -5  11  -1    4.21    0.25
   8  10  -1    0.01    0.17
   6  10  -1    0.92    0.23
   6  10  -1    0.92    0.15
  -6 -10   1    0.15    0.83
   4  10  -1    0.14    0.11
   4  10  -1    0.04    0.18
  -4 -10   1    0.27    0.72
   2  10  -1    0.11    0.16
  -2 -10   1   -0.24    0.55
   0  10  -1    0.47    0.14
   0 -10   1    0.58    0.48
  -2  10  -1    0.44    0.13
   2 -10   1   -0.09    0.40
  -4  10  -1    0.06    0.13
   4 -10   1   -0.21    0.37
  -6  10  -1    1.29    0.18
   6 -10   1    1.57    0.45
   9   9  -1    0.19    0.17
   7   9  -1    1.09    0.25
   7   9  -1    1.20    0.16
  -7  -9   1   -0.38    0.86
   5   9  -1   -0.20    0.17
   5   9  -1    0.08    0.11
  -5  -9   1    0.21    0.72
   3   9  -1    0.83    0.10
   3   9  -1    0.99    0.17
  -3  -9   1    1.26    0.64
   1   9  -1    0.14    0.13
  -1  -9   1   -0.17    0.42
  -1   9  -1    3.83    0.19
   1  -9   1    4.19    0.51
  -3   9  -1    0.43    0.12
   3  -9   1    0.71    0.39
  -5   9  -1    6.78    0.25
   5  -9   1    6.66    0.58
  -7   9  -1   -0.10    0.16
   7  -9   1    0.36    0.52
   8   8  -1    0.56    0.15
  -8  -8   1    0.44    0.90
   6   8  -1   18.95    0.41
   6   8  -1   17.81    0.50
  -6  -8   1   19.56    1.38
   4   8  -1    7.76    0.22
   4   8  -1    7.65    0.30
  -4  -8   1    7.58    0.91
   2   8  -1    9.82    0.21
   2   8  -1    9.56    0.29
  -2  -8   1    9.29    0.77
   0   8  -1   11.12    0.29
   0  -8   1   11.99    0.71
  -2   8  -1    1.80    0.13
   2  -8   1    2.57    0.40
  -4   8  -1   12.17    0.29
   4  -8   1   12.05    0.71
  -6   8  -1    6.09    0.24
   6  -8   1    5.77    0.63
  -8   8  -1    9.75    0.34
   8  -8   1    8.45    0.83
   9   7  -1   20.13    0.46
   7   7  -1    2.13    0.17
   7   7  -1    2.28    0.24
  -7  -7   1    1.58    0.84
   5   7  -1    5.33    0.27
   5   7  -1    5.31    0.20
  -5  -7   1    6.89    0.88
   3   7  -1    2.07    0.17
   3   7  -1    2.08    0.12
  -3  -7   1    2.62    0.58
   1   7  -1   50.07    0.85
  -1  -7   1   51.66    1.48
  -1   7  -1   29.24    0.51
   1  -7   1   29.47    1.06
   1  -7   1   28.23    0.93
  -3   7  -1   83.47    1.29
   3  -7   1   86.29    2.06
   3  -7   1   82.79    1.99
  -5   7  -1    7.41    0.23
   5  -7   1    8.39    0.67
  -7   7  -1    0.43    0.15
   7  -7   1    1.23    0.57
  -9   7  -1    1.26    0.21
   9  -7   1    1.67    0.74
  10   6  -1    0.50    0.16
   8   6  -1    9.47    0.29
   6   6  -1   29.82    0.54
   6   6  -1   30.02    0.63
  -6  -6   1   27.74    1.49
   4   6  -1  101.55    1.60
   4   6  -1   99.27    1.47
  -4  -6   1   97.83    2.71
   2   6  -1   90.81    1.30
   2   6  -1   90.37    1.42
  -2  -6   1   89.17    2.30
   0   6  -1    2.80    0.12
   0   6  -1    2.73    0.13
   0  -6   1    3.02    0.40
   0  -6   1    2.12    0.33
  -2   6  -1    4.95    0.15
  -2   6  -1    5.07    0.15
   2  -6   1    4.81    0.39
   2  -6   1    6.56    0.53
  -4   6  -1   15.17    0.32
   4  -6   1   16.72    0.75
   4  -6   1   15.55    0.78
  -6   6  -1   80.30    1.31
   6  -6   1   84.54    2.20
  -8   6  -1   42.96    0.81
   8  -6   1   43.46    1.64
 -10   6  -1    6.38    0.34
  10  -6   1    4.60    0.92
   9   5  -1   28.75    0.56
   7   5  -1   23.32    0.46
   7   5  -1   22.95    0.54
  -7  -5   1   23.72    0.42
  -7  -5   1   22.70    1.40
   5   5  -1    3.13    0.15
   5   5  -1    3.40    0.19
  -5  -5   1    4.53    0.69
   3   5  -1    3.49    0.53
   3   5  -1    3.41    0.12
   3   5  -1    3.32    0.17
  -3  -5   1    3.22    0.50
   1   5  -1   95.09    1.45
   1   5  -1   94.92    1.45
  -1  -5   1   96.55    2.31
  -1  -5   1   94.43    2.24
  -1   5  -1  241.15    3.51
  -1   5  -1  237.19    3.51
   1  -5   1  240.88    5.00
   1  -5   1  242.05    4.94
  -3   5  -1  103.19    1.54
  -3   5  -1  101.52    1.55
  -3   5  -1  102.27    1.55
   3  -5   1  101.44    2.32
   3  -5   1  106.24    2.36
  -5   5  -1   34.13    0.59
   5  -5   1   33.04    1.16
  -7   5  -1    7.11    0.26
   7  -5   1    6.81    0.74
  -9   5  -1    1.50    0.21
   9  -5   1    2.45    0.78
 -11   5  -1    7.82    0.38
 -11   5  -1    7.37    0.31
  11  -5   1    8.48    1.12
 -10  -4   1    0.67    0.15
   8   4  -1   15.78    0.35
  -8  -4   1   15.96    0.35
   6   4  -1   59.16    2.07
   6   4  -1   59.06    1.02
   6   4  -1   59.72    0.93
  -6  -4   1   59.98    0.91
  -6  -4   1   58.26    2.00
   4   4  -1  123.85    1.92
   4   4  -1  123.72    3.12
   4   4  -1  123.83    1.81
  -4  -4   1  122.62    3.07
  -4  -4   1  125.22    1.78
  -4  -4   1  126.07    1.91
   2   4  -1   47.95    0.71
   2   4  -1   47.55    0.78
  -2  -4   1   49.12    1.37
   0   4  -1   57.98    0.87
   0   4  -1   57.29    0.88
   0  -4   1   56.57    1.42
   0  -4   1   57.53    1.37
  -2   4  -1    0.16    0.05
  -2   4  -1    0.19    0.05
   2  -4   1    0.45    0.20
   2  -4   1   -0.05    0.19
  -4   4  -1   91.70    1.41
  -4   4  -1   91.14    1.41
   4  -4   1   94.40    2.20
  -6   4  -1   76.42    1.23
   6  -4   1   76.07    2.10
  -8   4  -1   28.16    0.51
  -8   4  -1   27.74    0.59
   8  -4   1   29.77    1.41
 -10   4  -1   30.34    0.69
 -10   4  -1   29.60    0.59
  10  -4   1   31.32    1.64
 -11  -3   1   18.32    0.44
  -9  -3   1   14.29    0.35
   7   3  -1   44.03    1.82
   7   3  -1   45.45    0.74
  -7  -3   1   45.60    0.74
  -7  -3   1   44.29    0.85
  -7  -3   1   46.76    1.80
   5   3  -1    2.76    0.13
   5   3  -1    2.84    0.57
   5   3  -1    2.74    0.17
  -5  -3   1    2.67    0.12
  -5  -3   1    2.82    0.18
  -5  -3   1    2.46    0.53
   3   3  -1   28.48    1.04
   3   3  -1   27.95    0.45
  -3  -3   1   28.58    0.44
  -3  -3   1   29.35    1.03
  -3  -3   1   27.82    0.50
   1   3  -1  126.48    1.90
   1   3  -1  131.11    1.81
  -1  -3   1  127.00    2.77
  -1   3  -1  148.99    2.22
  -1   3  -1  153.04    2.23
   1  -3   1  154.13    3.17
   1  -3   1  153.31    3.15
  -3   3  -1   90.92    1.37
  -3   3  -1   89.96    1.37
   3  -3   1   91.37    2.08
   3  -3   1   91.25    2.08
  -5   3  -1   88.89    1.27
  -5   3  -1   88.82    1.37
   5  -3   1   85.99    2.23
   5  -3   1   87.78    2.24
  -7   3  -1    5.70    0.19
  -7   3  -1    5.76    0.24
   7  -3   1    5.06    0.69
  -9   3  -1   12.36    0.32
  -9   3  -1   12.55    0.39
   9  -3   1   14.06    1.17
 -11   3  -1    1.39    0.25
 -11   3  -1    1.90    0.20
  11  -3   1    1.50    0.90
 -12  -2   1    1.68    0.21
  10   2  -1   -0.13    0.79
 -10  -2   1    0.01    0.14
   8   2  -1    2.91    0.78
  -8  -2   1    4.19    0.27
  -8  -2   1    4.19    0.20
   6   2  -1   28.21    0.48
   6   2  -1   28.51    1.30
   6   2  -1   28.43    0.55
  -6  -2   1   28.57    0.49
  -6  -2   1   28.52    1.28
  -6  -2   1   27.96    0.57
   4   2  -1   36.77    0.58
   4   2  -1   36.24    1.25
   4   2  -1   37.28    0.63
  -4  -2   1   36.15    1.23
  -4  -2   1   37.19    0.58
  -4  -2   1   36.64    0.64
   2   2  -1   95.82    1.43
   2   2  -1   95.01    2.21
   2   2  -1   92.42    1.36
  -2  -2   1   96.20    2.19
  -2  -2   1   95.47    1.43
  -2  -2   1   96.92    1.36
   0   2  -1  111.09    1.63
   0   2  -1  108.02    1.62
   0  -2   1  114.14    2.31
  -2   2  -1  179.87    2.65
  -2   2  -1  183.70    2.65
   2  -2   1  181.39    3.76
   2  -2   1  180.72    3.75
  -4   2  -1    2.55    0.08
  -4   2  -1    2.50    0.13
   4  -2   1    2.61    0.37
  -6   2  -1   14.86    0.29
  -6   2  -1   15.22    0.36
   6  -2   1   14.20    0.93
  -8   2  -1   39.18    0.75
  -8   2  -1   39.96    0.67
   8  -2   1   37.99    1.62
 -10   2  -1    9.51    0.38
 -10   2  -1    8.07    0.29
  10  -2   1    8.56    1.13
 -12   2  -1    0.87    0.20
 -12   2  -1    0.50    0.26
  12  -2   1    0.41    0.97
  11   1  -1    0.28    0.90
 -11  -1   1    0.74    0.17
   9   1  -1   11.32    1.16
  -9  -1   1    9.32    0.28
  -9  -1   1    9.79    0.37
   7   1  -1    8.24    0.87
  -7  -1   1   10.03    0.32
  -7  -1   1   10.12    0.26
   5   1  -1    3.27    0.16
   5   1  -1    3.21    0.11
   5   1  -1    3.82    0.53
  -5  -1   1    3.16    0.12
  -5  -1   1    3.95    0.53
  -5  -1   1    3.60    0.17
   3   1  -1   16.95    0.28
   3   1  -1   17.68    0.32
   3   1  -1   18.21    0.72
  -3  -1   1   17.85    0.33
  -3  -1   1   16.99    0.69
  -3  -1   1   16.32    0.28
   1   1  -1    2.23    0.06
   1   1  -1    2.24    0.05
   1   1  -1    2.11    0.18
  -1  -1   1    2.11    0.06
  -1  -1   1    2.48    0.20
  -1   1  -1    0.66    0.04
   1  -1   1    0.69    0.13
  -3   1  -1  182.22    2.69
  -3   1  -1  183.44    2.58
   3  -1   1  182.30    3.90
  -5   1  -1    0.21    0.09
  -5   1  -1    0.08    0.06
  -5   1  -1    0.61    0.36
   5  -1   1    0.15    0.06
   5  -1   1    0.13    0.35
  -7   1  -1    0.31    0.12
  -7   1  -1    0.15    0.09
   7  -1   1    0.00    0.52
  -9   1  -1    0.33    0.12
  -9   1  -1    0.22    0.17
   9  -1   1    0.68    0.74
 -11   1  -1    2.58    0.29
 -11   1  -1    2.18    0.20
  11  -1   1    3.12    0.98
  12   0  -1    0.52    1.01
 -12   0   1    0.13    0.18
  10   0  -1    0.65    0.83
 -10   0   1   -0.01    0.13
 -10   0   1   -0.46    0.18
   8   0  -1   -0.28    0.58
  -8   0   1   -0.06    0.14
  -8   0   1   -0.08    0.10
   6   0  -1   -0.61    0.41
   6   0  -1   -0.05    0.09
  -6   0   1   -0.04    0.40
  -6   0   1   -0.06    0.07
  -6   0   1   -0.10    0.10
   4   0  -1    0.04    0.03
   4   0  -1    0.09    0.06
   4   0  -1   -0.05    0.27
  -4   0   1   -0.07    0.06
  -4   0   1    0.16    0.05
  -4   0   1    0.09    0.26
   2   0  -1    0.01    0.03
   2   0  -1    0.10    0.14
   2   0  -1    0.08    0.02
  -2   0   1    0.19    0.02
  -2   0   1   -0.04    0.03
   0   0  -1   -0.02    0.00
   0   0   1   -0.01    0.00
   0   0   1   -0.02    0.00
  -2   0  -1   -0.08    0.16
  -2   0  -1   -0.08    0.02
  -2   0  -1   -0.08    0.04
   2   0   1   -0.07    0.03
   2   0   1   -0.12    0.15
   2   0   1    0.03    0.04
  -4   0  -1    0.00    0.05
  -4   0  -1   -0.02    0.06
  -4   0  -1    0.41    0.28
   4   0   1   -0.04    0.06
   4   0   1    0.17    0.04
   4   0   1   -0.14    0.26
  -6   0  -1    0.42    0.45
  -6   0  -1    0.02    0.10
  -6   0  -1    0.20    0.08
   6   0   1   -0.55    0.43
   6   0   1    0.01    0.09
   6   0   1   -0.04    0.04
  -8   0  -1    0.08    0.11
  -8   0  -1   -0.18    0.14
   8   0   1    0.19    0.65
 -10   0  -1   -0.15    0.14
 -10   0  -1    0.18    0.20
  10   0   1   -0.30    0.82
 -12   0  -1   -0.13    0.18
  12   0   1    0.27    1.00
  11  -1  -1    0.74    0.87
 -11   1   1    0.36    0.16
 -11   1   1    0.70    0.23
   9  -1  -1    8.75    1.02
  -9   1   1    9.58    0.28
  -9   1   1    9.38    0.35
   7  -1  -1   12.31    0.96
  -7   1   1    9.98    0.31
  -7   1   1   10.63    0.25
   5  -1  -1    3.09    0.47
  -5   1   1    3.13    0.11
  -5   1   1    3.24    0.15
   3  -1  -1   17.21    0.63
  -3   1   1   17.68    0.31
  -3   1   1   17.64    0.31
   1  -1  -1    2.09    0.11
   1  -1  -1    2.08    0.12
  -1  -1  -1    0.59    0.03
  -1  -1  -1    0.68    0.05
  -1  -1  -1    0.77    0.15
   1   1   1    0.62    0.05
   1   1   1    0.66    0.03
  -3  -1  -1  177.77    2.64
  -3  -1  -1  179.43    2.53
  -3  -1  -1  180.25    3.89
   3   1   1  178.85    2.64
   3   1   1  172.69    2.53
   3   1   1  179.43    3.89
  -5  -1  -1    0.16    0.37
  -5  -1  -1    0.37    0.09
  -5  -1  -1    0.21    0.06
   5   1   1    0.42    0.10
   5   1   1    0.21    0.06
   5   1   1   -0.14    0.31
  -7  -1  -1    0.12    0.13
  -7  -1  -1    0.17    0.09
   7   1   1   -0.01    0.55
   7   1   1    0.22    0.07
  -9  -1  -1    0.29    0.18
  -9  -1  -1    0.12    0.12
   9   1   1    0.27    0.76
 -11  -1  -1    2.31    0.20
  12  -2  -1    2.81    1.02
 -12   2   1    1.63    0.21
 -12   2   1    1.96    0.30
  10  -2  -1   -0.75    0.72
 -10   2   1   -0.18    0.18
 -10   2   1   -0.03    0.13
   8  -2  -1    3.69    0.72
  -8   2   1    4.08    0.18
  -8   2   1    4.40    0.25
   6  -2  -1   29.30    1.14
  -6   2   1   28.34    0.46
  -6   2   1   28.50    0.54
   4  -2  -1   36.72    1.09
   4  -2  -1   37.84    1.09
  -4   2   1   36.55    0.61
  -4   2   1   37.31    0.61
   2  -2  -1   94.08    1.99
   2  -2  -1   96.37    1.99
  -2   2   1   97.01    1.40
  -2   2   1   94.50    1.39
   0  -2  -1  106.72    2.27
   0  -2  -1  111.93    2.28
   0   2   1  112.42    1.64
   0   2   1  113.45    1.63
  -2  -2  -1  174.48    3.73
  -2  -2  -1  177.13    2.46
  -2  -2  -1  169.23    2.56
   2   2   1  173.24    3.73
   2   2   1  175.68    2.56
   2   2   1  171.75    2.48
  -4  -2  -1    2.39    0.10
  -4  -2  -1    2.51    0.15
  -4  -2  -1    2.48    0.45
   4   2   1    2.53    0.46
   4   2   1    2.60    0.11
   4   2   1    2.49    0.13
  -6  -2  -1   15.71    1.03
  -6  -2  -1   15.47    0.38
  -6  -2  -1   15.73    0.32
   6   2   1   16.93    1.07
   6   2   1   15.81    0.32
   6   2   1   15.63    0.38
  -8  -2  -1   40.76    0.83
  -8  -2  -1   41.18    0.71
   8   2   1   42.66    0.69
   8   2   1   42.75    1.85
 -10  -2  -1    8.26    0.28
 -12  -2  -1    0.92    0.20
  11  -3  -1   21.11    1.49
 -11   3   1   18.49    0.45
 -11   3   1   17.40    0.52
   9  -3  -1   12.65    1.10
  -9   3   1   13.33    0.39
  -9   3   1   14.33    0.33
   7  -3  -1   46.51    1.60
  -7   3   1   45.02    0.80
  -7   3   1   45.58    0.71
   5  -3  -1    2.69    0.40
   5  -3  -1    2.50    0.40
  -5   3   1    3.28    0.15
  -5   3   1    3.07    0.14
   3  -3  -1   28.75    0.78
   3  -3  -1   27.84    0.78
  -3   3   1   28.51    0.45
  -3   3   1   28.77    0.45
   1  -3  -1  129.31    2.61
   1  -3  -1  131.74    2.64
  -1  -3  -1  149.36    3.19
  -1  -3  -1  147.51    3.19
   1   3   1  147.87    2.20
   1   3   1  152.37    2.20
  -3  -3  -1   90.13    2.23
  -3  -3  -1   88.66    1.37
  -3  -3  -1   88.99    1.27
   3   3   1   89.03    1.37
   3   3   1   88.06    1.29
   3   3   1   86.88    2.23
  -5  -3  -1   88.61    2.45
  -5  -3  -1   89.51    1.31
  -5  -3  -1   87.44    1.42
   5   3   1   88.54    1.41
   5   3   1   88.04    1.32
   5   3   1   88.92    2.49
  -7  -3  -1    7.15    0.87
  -7  -3  -1    5.27    0.19
   7   3   1    6.73    0.90
   7   3   1    5.77    0.21
  -9  -3  -1   12.97    0.33
 -11  -3  -1    2.34    0.20
  10  -4  -1    0.62    0.79
 -10   4   1    0.55    0.20
 -10   4   1    0.93    0.15
   8  -4  -1   16.20    1.08
  -8   4   1   15.45    0.40
   6  -4  -1   61.45    1.73
  -6   4   1   60.08    0.98
   4  -4  -1  125.82    2.76
   4  -4  -1  126.92    2.76
  -4   4   1  124.65    1.88
  -4   4   1  127.93    1.88
   2  -4  -1   48.49    1.07
   2  -4  -1   47.82    1.06
  -2   4   1   46.98    0.71
  -2   4   1   48.36    0.71
   0  -4  -1   56.50    1.32
   0  -4  -1   57.70    1.36
   0   4   1   56.93    0.86
   0   4   1   57.09    0.86
  -2  -4  -1    1.18    0.33
   2   4   1    0.20    0.07
   2   4   1    0.25    0.04
  -4  -4  -1   87.06    2.40
  -4  -4  -1   90.59    1.42
  -4  -4  -1   88.66    1.28
   4   4   1   89.80    1.32
   4   4   1   90.53    1.42
   4   4   1   87.80    2.43
  -6  -4  -1   77.91    1.15
   6   4   1   77.10    1.18
   6   4   1   75.38    1.28
  -8  -4  -1   28.38    0.52
   8   4   1   28.97    0.54
 -10  -4  -1   31.60    0.60
  11  -5  -1   19.46    1.45
 -11   5   1   19.54    0.55
   9  -5  -1   26.34    1.36
  -9   5   1   26.94    0.58
   7  -5  -1   24.09    1.11
  -7   5   1   23.53    0.48
   5  -5  -1    3.16    0.42
  -5   5   1    4.07    0.16
   3  -5  -1    3.62    0.28
   3  -5  -1    3.82    0.28
  -3   5   1    3.57    0.11
  -3   5   1    3.62    0.12
   1  -5  -1   93.52    2.05
   1  -5  -1   92.23    1.99
  -1   5   1   94.82    1.39
  -1   5   1   93.42    1.38
  -1  -5  -1  238.40    4.99
  -1  -5  -1  234.28    4.95
   1   5   1  229.22    3.45
   1   5   1  237.44    3.45
  -3  -5  -1   99.60    2.56
   3   5   1  101.07    1.56
   3   5   1   99.06    1.45
  -5  -5  -1   32.63    1.45
   5   5   1   34.11    0.65
   5   5   1   33.66    0.57
  -7  -5  -1    7.35    0.97
   7   5   1    7.60    0.32
   7   5   1    7.60    0.25
   9   5   1    1.32    0.16
  10  -6  -1    0.74    0.76
 -10   6   1    0.83    0.21
   8  -6  -1    8.13    0.81
  -8   6   1    9.29    0.31
   6  -6  -1   31.82    1.11
  -6   6   1   29.95    0.55
   4  -6  -1  104.18    2.28
   4  -6  -1  104.86    2.28
  -4   6   1  102.45    1.55
  -4   6   1  102.31    1.55
   2  -6  -1   90.65    1.99
   2  -6  -1   89.96    1.95
  -2   6   1   92.86    1.36
  -2   6   1   90.58    1.35
   0  -6  -1    3.03    0.33
   0  -6  -1    3.29    0.38
   0   6   1    2.65    0.12
   0   6   1    2.70    0.13
  -2  -6  -1    5.09    0.56
   2   6   1    4.52    0.18
   2   6   1    4.83    0.11
  -4  -6  -1   13.54    1.04
   4   6   1   14.25    0.29
   4   6   1   14.47    0.37
  -6  -6  -1   77.00    2.56
   6   6   1   82.42    1.25
   6   6   1   81.23    1.37
  -8  -6  -1   43.78    2.07
   8   6   1   43.46    0.77
  10   6   1    6.56    0.30
   9  -7  -1   20.90    1.20
  -9   7   1   20.14    0.50
   7  -7  -1    2.20    0.53
  -7   7   1    2.26    0.17
   5  -7  -1    5.94    0.45
   5  -7  -1    6.09    0.46
  -5   7   1    5.69    0.19
   3  -7  -1    2.21    0.25
   3  -7  -1    2.02    0.28
  -3   7   1    2.03    0.12
  -3   7   1    2.05    0.11
   1  -7  -1   50.80    1.27
   1  -7  -1   51.75    1.36
  -1   7   1   51.18    0.80
  -1   7   1   50.80    0.81
  -1  -7  -1   29.53    1.03
   1   7   1   28.91    0.53
  -3  -7  -1   81.72    2.30
   3   7   1   81.49    1.20
   3   7   1   80.96    1.33
  -5  -7  -1    6.22    0.88
   5   7   1    7.33    0.22
   5   7   1    7.65    0.30
  -7  -7  -1    0.00    0.80
   7   7   1    0.55    0.13
   7   7   1    0.40    0.20
   9   7   1    0.88    0.17
   8  -8  -1    0.22    0.52
  -8   8   1    0.53    0.17
   6  -8  -1   20.21    0.79
  -6   8   1   18.59    0.40
   4  -8  -1    7.78    0.40
  -4   8   1    7.56    0.21
   2  -8  -1   10.01    0.50
   2  -8  -1   11.16    0.58
  -2   8   1    9.79    0.23
   0  -8  -1   11.19    0.64
   0   8   1   11.53    0.28
  -2  -8  -1    2.01    0.51
   2   8   1    2.00    0.17
  -4  -8  -1   11.10    1.03
   4   8   1   11.54    0.27
   4   8   1   11.74    0.37
  -6  -8  -1    5.87    1.03
   6   8   1    6.19    0.32
   6   8   1    5.42    0.23
  -8  -8  -1    7.51    1.23
   8   8   1    9.28    0.31
  -9   9   1    0.27    0.18
   7  -9  -1    0.82    0.31
  -7   9   1    1.00    0.17
  -5   9   1    0.08    0.12
   3  -9  -1    1.13    0.19
  -3   9   1    0.94    0.11
   1  -9  -1    0.39    0.33
  -1   9   1    0.16    0.11
  -1  -9  -1    3.07    0.53
   1   9   1    3.57    0.21
  -3  -9  -1    0.28    0.59
   3   9   1    0.57    0.09
   3   9   1    0.57    0.16
  -5  -9  -1    6.56    0.96
   5   9   1    6.02    0.32
   5   9   1    6.74    0.24
  -7  -9  -1   -0.14    0.86
   7   9   1   -0.07    0.14
   7   9   1   -0.07    0.23
  -8  10   1   -0.01    0.17
  -6  10   1    0.70    0.15
  -4  10   1   -0.14    0.11
   2 -10  -1    0.05    0.28
  -2  10   1    0.20    0.12
   0 -10  -1    0.50    0.44
   0  10   1    0.24    0.14
  -2 -10  -1    0.60    0.57
   2  10   1    0.56    0.16
  -4 -10  -1   -0.68    0.64
   4  10   1    0.07    0.19
   4  10   1    0.13    0.11
  -6 -10  -1    1.40    0.91
   6  10   1    0.96    0.16
   6  10   1    1.39    0.25
  -5  11   1    0.67    0.15
  -3  11   1    0.34    0.13
   1 -11  -1   16.93    0.80
  -1  11   1   16.59    0.39
  -1 -11  -1    7.89    0.75
   1  11   1    7.59    0.31
  -3 -11  -1    6.26    0.88
   3  11   1    7.43    0.33
  -5 -11  -1    3.28    0.96
   5  11   1    3.23    0.30
   5  11   1    3.55    0.21
  -4  12   1   14.72    0.37
  -2  12   1    6.89    0.26
   0 -12  -1    1.75    0.55
   0  12   1    0.97    0.18
  -2 -12  -1   -0.51    0.63
   2  12   1    0.09    0.20
  -4 -12  -1    3.00    0.95
   4  12   1    3.18    0.29
  -1  13   1    4.33    0.26
   1  13   1   34.13    0.71
   1  13  -2    0.36    0.21
   4  12  -2    0.65    0.16
   4  12  -2    0.56    0.24
  -4 -12   2    0.67    0.84
   2  12  -2    1.29    0.22
  -2 -12   2    1.81    0.74
   0  12  -2    2.35    0.22
   0 -12   2    1.60    0.63
  -2  12  -2   11.15    0.34
   2 -12   2   11.53    0.87
  -4  12  -2    8.65    0.32
   5  11  -2    9.44    0.30
   5  11  -2    9.22    0.42
  -5 -11   2    8.02    1.11
   3  11  -2   15.43    0.46
   3  11  -2   16.06    0.36
  -3 -11   2   15.69    1.22
   1  11  -2   23.20    0.53
  -1 -11   2   23.26    1.19
  -1  11  -2   16.38    0.40
   1 -11   2   16.84    0.97
  -3  11  -2    0.10    0.15
   3 -11   2    0.05    0.47
  -5  11  -2    2.13    0.21
   5 -11   2    2.24    0.50
   8  10  -2   10.80    0.35
  -8 -10   2   10.04    1.42
   6  10  -2   21.91    0.59
   6  10  -2   22.13    0.47
  -6 -10   2   20.84    1.58
   4  10  -2    4.70    0.21
   4  10  -2    4.69    0.29
  -4 -10   2    5.19    0.93
   2  10  -2    0.00    0.15
  -2 -10   2    0.12    0.56
   0  10  -2   34.33    0.67
   0 -10   2   37.72    1.33
  -2  10  -2   21.94    0.45
   2 -10   2   21.07    1.00
  -4  10  -2   32.76    0.62
   4 -10   2   33.19    1.18
  -6  10  -2    8.99    0.33
   6 -10   2    7.96    0.70
   9   9  -2    5.46    0.28
   7   9  -2    3.08    0.20
   7   9  -2    3.28    0.29
  -7  -9   2    2.87    0.97
   5   9  -2   15.32    0.35
   5   9  -2   15.79    0.45
  -5  -9   2   13.59    1.23
   3   9  -2   46.80    0.74
   3   9  -2   46.47    0.87
  -3  -9   2   44.94    1.73
   1   9  -2   54.39    0.94
  -1  -9   2   53.45    1.68
  -1   9  -2   15.62    0.36
   1  -9   2   15.82    0.85
  -3   9  -2    6.03    0.22
   3  -9   2    5.50    0.57
  -5   9  -2   23.68    0.50
   5  -9   2   23.55    1.02
  -7   9  -2   20.49    0.49
   7  -9   2   21.32    1.11
   8   8  -2   29.45    0.59
  -8  -8   2   30.35    1.88
   6   8  -2   18.62    0.40
   6   8  -2   18.35    0.50
  -6  -8   2   18.43    1.36
   4   8  -2    7.83    0.23
   4   8  -2    8.25    0.31
  -4  -8   2    9.61    0.96
   2   8  -2    4.60    0.15
   2   8  -2    4.97    0.22
  -2  -8   2    5.98    0.68
   0   8  -2   13.70    0.32
   0  -8   2   13.14    0.78
  -2   8  -2   34.06    0.60
   2  -8   2   34.18    1.13
  -4   8  -2   35.45    0.63
   4  -8   2   34.62    1.20
  -6   8  -2   36.31    0.69
   6  -8   2   38.36    1.37
  -8   8  -2    0.02    0.19
   8  -8   2    0.31    0.66
   9   7  -2   -0.14    0.14
   7   7  -2    0.94    0.21
   7   7  -2    0.93    0.14
  -7  -7   2    0.40    0.77
   5   7  -2    2.89    0.16
   5   7  -2    2.82    0.21
  -5  -7   2    3.16    0.75
   3   7  -2   51.00    0.89
   3   7  -2   50.68    0.78
  -3  -7   2   50.43    1.68
   1   7  -2   78.81    1.26
   1   7  -2   78.79    1.14
  -1  -7   2   79.40    2.05
  -1   7  -2   14.55    0.31
   1  -7   2   15.03    0.73
  -3   7  -2    3.86    0.17
   3  -7   2    4.86    0.48
  -5   7  -2    1.67    0.15
   5  -7   2    1.83    0.48
  -7   7  -2   14.57    0.39
   7  -7   2   13.92    0.99
  -9   7  -2   24.16    0.58
   9  -7   2   24.10    1.39
   8   6  -2   13.50    0.34
   6   6  -2    2.86    0.22
   6   6  -2    2.83    0.16
  -6  -6   2    2.61    0.76
   4   6  -2    1.96    0.17
   4   6  -2    1.82    0.11
  -4  -6   2    1.71    0.55
   2   6  -2    1.32    0.13
   2   6  -2    1.01    0.07
  -2  -6   2    1.73    0.44
   0   6  -2    4.18    0.16
   0   6  -2    4.36    0.15
   0  -6   2    4.63    0.48
   0  -6   2    4.80    0.43
  -2   6  -2    1.84    0.11
  -2   6  -2    1.65    0.10
   2  -6   2    1.70    0.35
   2  -6   2    2.12    0.35
  -4   6  -2   22.95    0.43
   4  -6   2   22.16    0.92
  -6   6  -2    0.72    0.13
   6  -6   2    0.32    0.49
  -8   6  -2    0.39    0.16
   8  -6   2    0.29    0.64
 -10   6  -2    1.45    0.24
  10  -6   2    1.73    0.88
   9   5  -2    0.06    0.13
   7   5  -2    3.79    0.25
   7   5  -2    3.92    0.18
  -7  -5   2    3.52    0.81
  -7  -5   2    4.22    0.17
   5   5  -2   22.50    0.40
   5   5  -2   21.60    0.47
  -5  -5   2   21.45    1.18
  -5  -5   2   21.62    0.36
   3   5  -2    0.01    0.10
   3   5  -2    0.06    0.06
   3   5  -2   -0.16    0.36
  -3  -5   2   -0.04    0.07
  -3  -5   2    0.02    0.35
   1   5  -2    0.29    0.07
   1   5  -2    0.41    0.04
   1   5  -2    0.29    0.07
  -1  -5   2    0.24    0.29
  -1   5  -2    4.07    0.13
  -1   5  -2    4.42    0.14
   1  -5   2    3.81    0.35
   1  -5   2    4.33    0.39
  -3   5  -2    6.69    0.18
  -3   5  -2    6.85    0.19
   3  -5   2    6.76    0.58
   3  -5   2    6.68    0.51
  -5   5  -2    5.06    0.20
   5  -5   2    4.85    0.54
  -7   5  -2    4.76    0.24
   7  -5   2    5.37    0.73
  -9   5  -2    3.39    0.19
  -9   5  -2    3.62    0.26
   9  -5   2    2.58    0.81
 -11   5  -2    1.01    0.24
 -11   5  -2    0.99    0.20
  11  -5   2    1.60    0.94
 -10  -4   2    0.88    0.15
   8   4  -2    7.74    0.24
  -8  -4   2    8.12    0.25
   6   4  -2    4.59    0.23
   6   4  -2    3.98    0.16
   6   4  -2    3.77    0.72
  -6  -4   2    4.17    0.23
  -6  -4   2    4.18    0.16
  -6  -4   2    4.13    0.70
   4   4  -2    6.41    0.68
   4   4  -2    5.22    0.15
   4   4  -2    5.44    0.21
  -4  -4   2    5.25    0.20
  -4  -4   2    5.45    0.62
  -4  -4   2    5.50    0.14
   2   4  -2    2.87    0.13
   2   4  -2    3.09    0.09
  -2  -4   2    3.60    0.42
   0   4  -2   14.50    0.27
   0   4  -2   14.38    0.27
   0  -4   2   14.37    0.62
   0  -4   2   14.03    0.56
  -2   4  -2    0.39    0.06
  -2   4  -2    0.51    0.07
   2  -4   2    0.39    0.23
   2  -4   2    0.52    0.22
  -4   4  -2   93.77    1.46
  -4   4  -2   94.07    1.45
   4  -4   2   96.76    2.30
  -6   4  -2   13.80    0.34
   6  -4   2   14.24    0.87
  -8   4  -2    1.60    0.14
  -8   4  -2    1.86    0.19
   8  -4   2    2.16    0.72
 -10   4  -2    0.45    0.20
 -10   4  -2    0.11    0.15
  10  -4   2    0.06    0.78
 -11  -3   2    4.37    0.25
  -9  -3   2    3.40    0.21
   7   3  -2    1.34    0.66
   7   3  -2    0.65    0.10
  -7  -3   2    0.55    0.58
  -7  -3   2    0.57    0.16
  -7  -3   2    0.44    0.10
   5   3  -2   18.22    0.39
   5   3  -2   18.33    0.34
   5   3  -2   19.57    1.07
  -5  -3   2   17.86    1.01
  -5  -3   2   19.14    0.34
  -5  -3   2   18.41    0.41
   3   3  -2   14.92    0.27
   3   3  -2   16.04    0.32
   3   3  -2   15.25    0.73
  -3  -3   2   15.79    0.32
  -3  -3   2   16.25    0.76
  -3  -3   2   15.78    0.27
   1   3  -2   62.09    0.97
   1   3  -2   64.24    0.91
  -1  -3   2   62.92    1.53
  -1   3  -2    0.52    0.05
  -1   3  -2    0.45    0.05
   1  -3   2    0.34    0.18
   1  -3   2    0.76    0.19
  -3   3  -2    0.43    0.07
  -3   3  -2    0.51    0.07
   3  -3   2   -0.02    0.22
  -5   3  -2    2.19    0.10
  -5   3  -2    2.03    0.13
   5  -3   2    1.84    0.43
  -7   3  -2    3.99    0.17
  -7   3  -2    3.51    0.23
   7  -3   2    3.87    0.66
  -9   3  -2    8.64    0.35
  -9   3  -2    8.19    0.27
   9  -3   2    9.43    1.09
 -11   3  -2    2.44    0.28
 -11   3  -2    2.30    0.21
  11  -3   2    2.49    1.01
 -12  -2   2    4.34    0.26
  10   2  -2   20.42    1.61
 -10  -2   2   20.26    0.45
   8   2  -2   48.39    1.96
  -8  -2   2   47.46    0.91
  -8  -2   2   48.30    0.81
   6   2  -2   29.18    1.33
   6   2  -2   30.02    0.58
   6   2  -2   31.04    0.50
  -6  -2   2   30.98    0.59
  -6  -2   2   30.63    1.30
  -6  -2   2   30.01    0.52
   4   2  -2   42.39    0.64
   4   2  -2   41.89    0.70
   4   2  -2   40.66    1.36
  -4  -2   2   42.14    0.65
  -4  -2   2   42.36    1.34
  -4  -2   2   41.34    0.71
   2   2  -2    2.01    0.29
   2   2  -2    2.08    0.07
   2   2  -2    2.17    0.10
  -2  -2   2    2.07    0.07
  -2  -2   2    2.36    0.29
  -2  -2   2    2.12    0.09
   0   2  -2  205.09    3.14
   0  -2   2  212.71    4.26
  -2   2  -2  181.93    2.70
   2  -2   2  186.45    3.86
  -4   2  -2  193.17    2.74
  -4   2  -2  191.60    2.87
   4  -2   2  193.89    4.23
  -6   2  -2   44.82    0.78
  -6   2  -2   43.33    0.70
   6  -2   2   44.69    1.56
  -8   2  -2   13.50    0.33
  -8   2  -2   13.55    0.39
   8  -2   2   14.79    1.14
 -10   2  -2    0.53    0.21
 -10   2  -2    0.41    0.15
  10  -2   2    0.81    0.83
  11   1  -2   20.00    1.67
 -11  -1   2   19.70    0.46
   9   1  -2    2.95    0.82
  -9  -1   2    1.79    0.22
  -9  -1   2    2.17    0.16
   7   1  -2    0.54    0.55
  -7  -1   2    1.19    0.16
  -7  -1   2    0.99    0.11
   5   1  -2   75.42    1.19
   5   1  -2   75.66    2.08
   5   1  -2   75.55    1.10
  -5  -1   2   74.72    1.12
  -5  -1   2   75.84    1.20
  -5  -1   2   71.75    2.02
   3   1  -2  103.11    1.50
   3   1  -2  106.88    2.46
   3   1  -2  106.00    1.58
  -3  -1   2  103.36    1.51
  -3  -1   2  105.21    2.42
  -3  -1   2  105.62    1.59
   1   1  -2   49.35    1.15
   1   1  -2   48.49    0.74
   1   1  -2   48.07    0.70
  -1  -1   2   50.40    1.13
  -1  -1   2   48.55    0.73
  -1  -1   2   47.57    0.70
  -1   1  -2   46.33    0.69
  -1   1  -2   47.01    0.66
   1  -1   2   46.55    1.08
   1  -1   2   42.88    0.69
  -3   1  -2    1.47    0.07
  -3   1  -2    1.85    0.30
  -3   1  -2    1.63    0.10
   3  -1   2    1.80    0.09
   3  -1   2    1.51    0.05
   3  -1   2    1.65    0.29
  -5   1  -2   18.72    0.93
  -5   1  -2   19.78    0.40
  -5   1  -2   18.94    0.34
   5  -1   2   18.25    0.95
   5  -1   2   19.42    0.38
  -7   1  -2   34.77    0.67
  -7   1  -2   34.26    0.59
   7  -1   2   32.79    1.45
  -9   1  -2   28.60    0.56
  -9   1  -2   29.30    0.65
   9  -1   2   29.20    1.60
 -11   1  -2   10.36    0.44
 -11   1  -2    9.46    0.34
  11  -1   2    9.49    1.29
  12   0  -2    6.08    1.14
 -12   0   2    5.19    0.29
  10   0  -2   28.18    1.64
 -10   0   2   26.70    0.64
 -10   0   2   27.04    0.55
   8   0  -2   59.76    2.09
  -8   0   2   60.22    1.07
  -8   0   2   60.56    0.97
   6   0  -2  146.39    3.61
   6   0  -2  153.14    2.27
  -6   0   2  151.01    2.30
  -6   0   2  152.63    3.60
  -6   0   2  146.29    2.17
   4   0  -2   22.73    0.41
   4   0  -2   24.11    0.89
  -4   0   2   22.98    0.86
  -4   0   2   23.21    0.38
  -4   0   2   24.34    0.43
   2   0  -2   48.48    1.18
  -2   0   2   48.91    0.70
  -2   0   2   48.35    0.75
   0   0  -2   12.20    0.35
   0   0  -2   11.73    0.18
   0   0  -2   11.62    0.19
   0   0   2   11.89    0.18
   0   0   2   11.50    0.19
  -2   0  -2  935.71   13.88
  -2   0  -2 1000.00   18.96
  -2   0  -2  950.51   13.35
   2   0   2  970.03   19.04
   2   0   2  815.23   13.36
   2   0   2  982.50   13.85
  -4   0  -2   88.00    1.31
  -4   0  -2   89.94    1.39
  -4   0  -2   88.44    2.25
   4   0   2   88.22    1.30
   4   0   2   89.38    2.25
   4   0   2   90.51    1.38
  -6   0  -2  139.06    2.13
  -6   0  -2  140.79    2.02
   6   0   2  139.09    1.97
   6   0   2  129.31    3.41
  -8   0  -2   12.74    0.32
  -8   0  -2   12.02    0.38
   8   0   2   12.68    1.13
 -10   0  -2    0.91    0.16
 -10   0  -2    1.00    0.23
  10   0   2    0.95    0.88
 -12   0  -2    8.22    0.34
  11  -1  -2   19.21    1.53
 -11   1   2   20.34    0.47
 -11   1   2   19.32    0.56
   9  -1  -2    1.79    0.74
  -9   1   2    2.55    0.17
  -9   1   2    2.30    0.22
   7  -1  -2    1.34    0.54
  -7   1   2    1.04    0.14
  -7   1   2    0.89    0.10
   5  -1  -2   75.26    1.98
  -5   1   2   76.60    1.11
  -5   1   2   75.27    1.19
   3  -1  -2  102.60    2.32
   3  -1  -2  105.33    2.31
  -3   1   2  103.72    1.55
  -3   1   2  105.44    1.55
   1  -1  -2   49.82    1.02
   1  -1  -2   49.01    1.02
  -1   1   2   48.02    0.71
  -1   1   2   47.54    0.71
  -1  -1  -2   45.93    0.70
  -1  -1  -2   46.37    0.66
  -1  -1  -2   45.86    1.11
   1   1   2   46.97    0.67
   1   1   2   45.26    0.70
  -3  -1  -2    1.43    0.08
  -3  -1  -2    1.64    0.10
  -3  -1  -2    1.70    0.33
   3   1   2    1.62    0.08
   3   1   2    1.57    0.10
   3   1   2    1.79    0.33
  -5  -1  -2   19.48    0.35
  -5  -1  -2   19.18    0.41
  -5  -1  -2   19.41    1.00
   5   1   2   19.79    0.35
   5   1   2   19.29    0.40
   5   1   2   19.65    1.01
  -7  -1  -2   35.73    0.62
  -7  -1  -2   34.86    0.70
   7   1   2   36.37    1.58
   7   1   2   36.44    0.58
  -9  -1  -2   28.68    0.55
  -9  -1  -2   29.14    0.67
   9   1   2   28.39    1.69
 -11  -1  -2   10.71    0.35
  12  -2  -2    5.07    1.13
 -12   2   2    4.89    0.35
 -12   2   2    4.13    0.26
  10  -2  -2   21.89    1.46
 -10   2   2   20.49    0.45
 -10   2   2   20.28    0.54
   8  -2  -2   46.71    1.76
  -8   2   2   48.53    0.87
  -8   2   2   48.25    0.78
   6  -2  -2   31.08    1.19
  -6   2   2   30.72    0.48
  -6   2   2   30.27    0.56
   4  -2  -2   43.76    1.18
   4  -2  -2   41.81    1.18
  -4   2   2   42.53    0.68
  -4   2   2   43.31    0.69
   2  -2  -2    2.28    0.16
   2  -2  -2    2.24    0.17
  -2   2   2    2.34    0.05
  -2   2   2    2.16    0.05
   0  -2  -2  209.43    4.19
   0  -2  -2  214.34    4.19
   0   2   2  210.61    3.07
   0   2   2  199.16    3.06
  -2  -2  -2  185.46    2.54
  -2  -2  -2  174.56    2.65
  -2  -2  -2  179.88    3.87
   2   2   2  181.21    3.87
   2   2   2  177.23    2.55
   2   2   2  180.38    2.65
  -4  -2  -2  182.70    4.25
  -4  -2  -2  192.22    2.69
  -4  -2  -2  189.78    2.83
   4   2   2  189.99    4.29
   4   2   2  187.17    2.82
   4   2   2  188.51    2.70
  -6  -2  -2   45.77    0.82
  -6  -2  -2   46.26    0.73
  -6  -2  -2   46.02    1.69
   6   2   2   43.56    0.80
   6   2   2   42.70    1.66
   6   2   2   46.02    0.73
  -8  -2  -2   13.89    0.33
   8   2   2   13.28    1.21
   8   2   2   14.16    0.31
 -10  -2  -2    0.56    0.15
  11  -3  -2    5.11    1.03
 -11   3   2    4.77    0.32
 -11   3   2    4.10    0.25
   9  -3  -2    2.89    0.74
  -9   3   2    3.13    0.19
  -9   3   2    3.32    0.23
   7  -3  -2    0.41    0.47
  -7   3   2    0.22    0.12
   5  -3  -2   18.52    0.77
   5  -3  -2   17.72    0.81
  -5   3   2   18.70    0.36
  -5   3   2   18.68    0.36
   3  -3  -2   15.98    0.51
   3  -3  -2   14.90    0.51
  -3   3   2   15.95    0.26
  -3   3   2   15.70    0.26
  -1  -3  -2    0.62    0.22
  -1  -3  -2    0.46    0.20
   1   3   2    0.63    0.06
   1   3   2    0.45    0.06
  -3  -3  -2    0.53    0.04
  -3  -3  -2    0.80    0.34
  -3  -3  -2    0.56    0.09
   3   3   2    0.53    0.09
   3   3   2    0.51    0.06
   3   3   2    0.70    0.34
  -5  -3  -2    2.03    0.16
  -5  -3  -2    2.17    0.11
  -5  -3  -2    1.93    0.54
   5   3   2    1.86    0.55
   5   3   2    2.02    0.15
   5   3   2    2.04    0.13
  -7  -3  -2    3.89    0.16
  -7  -3  -2    3.14    0.75
   7   3   2    4.01    0.19
  -9  -3  -2    8.67    0.27
 -11  -3  -2    2.44    0.21
  10  -4  -2    0.28    0.77
 -10   4   2    0.66    0.20
   8  -4  -2    7.73    0.81
  -8   4   2    7.94    0.28
   6  -4  -2    3.98    0.51
  -6   4   2    3.91    0.18
   4  -4  -2    5.50    0.40
   4  -4  -2    5.34    0.41
  -4   4   2    5.33    0.15
  -4   4   2    5.35    0.14
   0  -4  -2   14.19    0.52
   0  -4  -2   15.37    0.53
   0   4   2   14.16    0.25
   0   4   2   14.10    0.25
  -2  -4  -2    0.47    0.31
   2   4   2    0.40    0.08
   2   4   2    0.47    0.04
  -4  -4  -2   94.63    1.33
  -4  -4  -2   88.26    2.47
  -4  -4  -2   96.32    1.49
   4   4   2   93.97    2.53
   4   4   2   93.99    1.38
   4   4   2   92.83    1.48
  -6  -4  -2   13.49    1.10
  -6  -4  -2   13.61    0.27
   6   4   2   13.55    0.31
   6   4   2   12.84    0.37
  -8  -4  -2    1.79    0.14
   8   4   2    1.68    0.15
  11  -5  -2   -0.06    0.83
 -11   5   2   -0.09    0.22
   9  -5  -2    0.51    0.64
  -9   5   2    0.17    0.16
   7  -5  -2    4.07    0.59
  -7   5   2    4.04    0.21
   5  -5  -2   22.31    0.81
  -5   5   2   22.09    0.40
  -5   5   2   22.25    0.41
   3  -5  -2   -0.16    0.11
  -3   5   2    0.01    0.04
  -3   5   2   -0.06    0.04
   1  -5  -2    0.31    0.17
   1  -5  -2    0.29    0.14
  -1   5   2    0.30    0.04
  -1   5   2    0.26    0.05
  -1  -5  -2    3.59    0.40
  -1  -5  -2    3.25    0.38
   1   5   2    3.76    0.15
   1   5   2    4.40    0.15
  -3  -5  -2    5.83    0.62
   3   5   2    6.42    0.15
   3   5   2    5.93    0.21
  -5  -5  -2    4.10    0.72
   5   5   2    4.96    0.18
   5   5   2    5.14    0.24
  -7  -5  -2    4.98    0.91
   7   5   2    4.68    0.21
   7   5   2    5.58    0.29
   9   5   2    3.30    0.21
  10  -6  -2    2.23    0.78
 -10   6   2    1.55    0.23
   8  -6  -2   12.73    0.94
  -8   6   2   13.25    0.36
   6  -6  -2    3.24    0.46
  -6   6   2    2.69    0.16
   4  -6  -2    2.05    0.23
  -4   6   2    2.16    0.11
  -4   6   2    1.87    0.09
   2  -6  -2    0.96    0.13
  -2   6   2    1.10    0.07
  -2   6   2    1.03    0.06
   0  -6  -2    4.56    0.37
   0  -6  -2    3.92    0.38
   0   6   2    4.13    0.14
   0   6   2    4.33    0.15
  -2  -6  -2    2.01    0.46
   2   6   2    1.57    0.12
   2   6   2    1.56    0.07
  -4  -6  -2   21.86    1.17
   4   6   2   20.98    0.39
   4   6   2   21.96    0.47
  -6  -6  -2    1.15    0.72
   6   6   2    0.70    0.12
   6   6   2    0.55    0.17
  -8  -6  -2   -0.06    0.83
   8   6   2    0.41    0.15
  10   6   2    1.45    0.20
   9  -7  -2    1.11    0.62
  -9   7   2    0.15    0.17
   7  -7  -2    0.92    0.45
  -7   7   2    0.83    0.14
   5  -7  -2    3.23    0.28
  -5   7   2    2.76    0.15
  -3   7   2   51.46    0.79
  -3   7   2   52.10    0.79
   1  -7  -2   77.71    1.75
   1  -7  -2   81.29    1.82
  -1   7   2   77.13    1.20
  -1   7   2   78.60    1.19
  -1  -7  -2   15.79    0.79
   1   7   2   15.10    0.34
  -3  -7  -2    3.31    0.64
   3   7   2    3.39    0.13
   3   7   2    3.55    0.20
  -5  -7  -2    2.25    0.73
   5   7   2    1.81    0.19
   5   7   2    1.43    0.13
  -7  -7  -2   14.53    1.35
   7   7   2   13.49    0.44
   7   7   2   13.52    0.35
   9   7   2   24.15    0.53
   8  -8  -2   31.27    1.11
  -8   8   2   30.28    0.60
  -6   8   2   18.15    0.37
  -4   8   2    8.47    0.21
   2  -8  -2    4.79    0.29
  -2   8   2    4.83    0.16
   0  -8  -2   12.82    0.67
   0   8   2   13.90    0.31
  -2  -8  -2   34.05    1.30
   2   8   2   34.27    0.64
  -4  -8  -2   31.99    1.50
   4   8   2   34.60    0.68
   4   8   2   33.84    0.57
  -6  -8  -2   39.45    1.86
   6   8   2   37.87    0.79
   6   8   2   37.75    0.68
  -8  -8  -2    0.26    0.96
   8   8   2   -0.05    0.14
  -9   9   2    6.08    0.30
  -7   9   2    3.31    0.21
  -5   9   2   16.62    0.34
  -3   9   2   45.38    0.73
   1  -9  -2   56.67    1.40
  -1   9   2   55.69    0.91
  -1  -9  -2   15.45    0.88
   1   9   2   16.39    0.38
  -3  -9  -2    5.68    0.79
   3   9   2    5.59    0.26
  -5  -9  -2   21.23    1.48
   5   9   2   23.33    0.46
   5   9   2   23.47    0.57
  -7  -9  -2   19.54    1.61
   7   9   2   21.50    0.59
   7   9   2   20.21    0.47
  -8  10   2   11.15    0.35
  -6  10   2   24.15    0.47
  -4  10   2    5.23    0.20
  -2  10   2    0.13    0.11
   0 -10  -2   35.30    1.14
   0  10   2   35.02    0.65
  -2 -10  -2   22.50    1.19
   2  10   2   22.06    0.51
  -4 -10  -2   31.66    1.61
   4  10   2   33.29    0.58
   4  10   2   32.11    0.70
  -6 -10  -2    8.50    1.16
   6  10   2    8.37    0.29
   6  10   2    7.86    0.41
  -5  11   2   10.26    0.28
  -3  11   2   16.58    0.36
   1 -11  -2   24.16    0.82
  -1  11   2   24.39    0.49
  -1 -11  -2   17.29    0.98
   1  11   2   15.87    0.42
  -3 -11  -2    0.09    0.70
   3  11   2    0.04    0.19
  -5 -11  -2    2.27    0.94
   5  11   2    2.43    0.28
   5  11   2    1.81    0.18
  -4  12   2    0.91    0.15
  -2  12   2    0.80    0.15
   0 -12  -2    3.32    0.54
   0  12   2    2.63    0.22
  -2 -12  -2   11.67    0.98
   2  12   2   11.09    0.38
  -4 -12  -2    6.37    1.03
   4  12   2    7.25    0.37
  -1  13   2    0.24    0.17
   4  12  -3    3.17    0.28
   4  12  -3    2.70    0.20
  -4 -12   3    1.72    0.93
   2  12  -3   10.40    0.39
  -2 -12   3   10.37    1.03
   0  12  -3    6.44    0.31
   0 -12   3    6.56    0.84
  -2  12  -3    7.75    0.32
   2 -12   3    6.04    0.74
  -4  12  -3    1.29    0.21
   5  11  -3    0.71    0.23
   5  11  -3    0.75    0.15
  -5 -11   3    0.15    0.86
   3  11  -3    1.01    0.14
   3  11  -3    0.67    0.19
  -3 -11   3    1.48    0.75
   1  11  -3    1.93    0.21
  -1 -11   3    2.26    0.67
  -1  11  -3    6.50    0.28
   1 -11   3    5.91    0.72
  -3  11  -3    8.99    0.31
   3 -11   3    8.30    0.75
  -5  11  -3    5.71    0.30
   5 -11   3    5.30    0.67
   8  10  -3    0.12    0.17
  -8 -10   3   -0.61    0.97
   6  10  -3    0.11    0.22
   6  10  -3    0.27    0.14
  -6 -10   3    1.17    0.89
   4  10  -3    0.16    0.20
   4  10  -3    0.00    0.12
  -4 -10   3   -0.10    0.72
   2  10  -3    1.32    0.19
  -2 -10   3    1.14    0.62
   0  10  -3    0.83    0.15
   0 -10   3    0.40    0.51
  -2  10  -3    0.28    0.14
   2 -10   3   -0.28    0.49
  -4  10  -3    2.33    0.19
   4 -10   3    2.52    0.59
  -6  10  -3    0.09    0.17
   6 -10   3    0.45    0.59
   9   9  -3    1.39    0.20
   7   9  -3    1.11    0.16
   7   9  -3    1.36    0.24
  -7  -9   3    0.74    0.89
   5   9  -3    0.11    0.18
   5   9  -3   -0.08    0.11
  -5  -9   3   -0.33    0.69
   3   9  -3    0.98    0.11
   3   9  -3    0.50    0.16
  -3  -9   3    0.48    0.60
   1   9  -3    2.15    0.18
  -1  -9   3    1.86    0.54
  -1   9  -3    1.61    0.15
   1  -9   3    2.13    0.51
  -3   9  -3    5.73    0.23
   3  -9   3    5.16    0.61
  -5   9  -3   -0.24    0.14
   5  -9   3    0.08    0.51
  -7   9  -3    2.18    0.22
   7  -9   3    1.72    0.66
  10   8  -3    3.76    0.25
   8   8  -3   -0.22    0.13
  -8  -8   3    0.37    0.90
   6   8  -3    3.57    0.27
   6   8  -3    4.15    0.21
  -6  -8   3    3.60    0.88
   4   8  -3   14.11    0.31
   4   8  -3   14.32    0.40
  -4  -8   3   12.98    1.12
   2   8  -3   24.44    0.42
   2   8  -3   24.27    0.52
  -2  -8   3   24.01    1.16
   0   8  -3    8.35    0.26
   0  -8   3    8.47    0.70
  -2   8  -3    1.97    0.14
   2  -8   3    2.02    0.46
  -4   8  -3    1.93    0.15
   4  -8   3    1.97    0.51
  -6   8  -3    0.50    0.16
   6  -8   3    0.29    0.56
  -8   8  -3    6.38    0.33
   8  -8   3    7.24    0.91
   9   7  -3    2.95    0.20
   7   7  -3   43.66    0.87
   7   7  -3   42.98    0.75
  -7  -7   3   44.95    1.98
   5   7  -3   22.92    0.43
   5   7  -3   22.28    0.52
  -5  -7   3   20.94    1.34
   3   7  -3   27.50    0.47
   3   7  -3   28.14    0.56
  -3  -7   3   29.39    1.26
   1   7  -3    5.02    0.20
   1   7  -3    5.21    0.14
  -1  -7   3    5.32    0.57
  -1   7  -3   12.27    0.29
   1  -7   3   11.95    0.70
  -3   7  -3   15.67    0.34
   3  -7   3   14.79    0.81
  -5   7  -3   44.43    0.78
   5  -7   3   44.80    1.48
  -7   7  -3    9.89    0.34
   7  -7   3   11.04    0.94
  -9   7  -3    7.16    0.36
   9  -7   3    6.35    0.97
   8   6  -3   12.51    0.32
   6   6  -3   12.20    0.38
   6   6  -3   12.62    0.29
  -6  -6   3   11.99    1.08
   4   6  -3   10.39    0.24
   4   6  -3   10.04    0.30
  -4  -6   3   10.74    0.90
   2   6  -3   45.34    0.69
   2   6  -3   45.66    0.78
  -2  -6   3   45.01    1.44
   0   6  -3  149.20    2.28
   0  -6   3  151.87    3.39
   0  -6   3  154.99    3.49
  -2   6  -3   23.91    0.44
   2  -6   3   25.19    0.98
   2  -6   3   24.41    0.92
  -4   6  -3    6.43    0.21
   4  -6   3    6.93    0.60
  -6   6  -3    8.63    0.28
   6  -6   3    8.47    0.79
  -8   6  -3   22.83    0.53
   8  -6   3   22.18    1.31
 -10   6  -3   14.53    0.39
 -10   6  -3   13.94    0.47
  10  -6   3   11.74    1.19
   9   5  -3   25.76    0.50
  -9  -5   3   24.89    0.49
   7   5  -3   63.16    0.98
   7   5  -3   61.09    1.09
  -7  -5   3   58.68    2.21
  -7  -5   3   60.73    0.95
   5   5  -3   99.21    1.45
   5   5  -3   97.31    1.57
  -5  -5   3   96.25    1.41
  -5  -5   3   95.58    2.71
   3   5  -3   81.60    1.28
   3   5  -3   79.33    1.18
   3   5  -3   78.45    2.24
  -3  -5   3   79.68    2.17
  -3  -5   3   80.50    1.26
   1   5  -3    1.62    0.08
   1   5  -3    1.78    0.12
  -1  -5   3    1.53    0.33
  -1   5  -3   31.06    0.53
  -1   5  -3   31.65    0.54
   1  -5   3   32.47    1.04
   1  -5   3   31.91    0.99
  -3   5  -3   58.92    0.94
   3  -5   3   58.93    1.59
   3  -5   3   59.30    1.63
  -5   5  -3   61.49    1.01
   5  -5   3   60.75    1.78
  -7   5  -3   63.24    0.96
  -7   5  -3   60.61    1.06
   7  -5   3   59.31    1.97
  -9   5  -3   13.27    0.43
  -9   5  -3   13.78    0.35
   9  -5   3   13.05    1.19
 -12  -4   3   23.21    0.53
 -10  -4   3   21.51    0.47
   8   4  -3   10.78    0.28
  -8  -4   3   10.51    0.28
   6   4  -3   -0.43    0.52
   6   4  -3    0.20    0.13
   6   4  -3    0.07    0.08
  -6  -4   3    0.57    0.55
  -6  -4   3    0.11    0.12
  -6  -4   3    0.02    0.08
   4   4  -3   36.92    1.41
   4   4  -3   38.42    0.68
   4   4  -3   38.18    0.60
  -4  -4   3   38.06    0.67
  -4  -4   3   38.48    0.59
  -4  -4   3   35.86    1.35
   2   4  -3  187.11    2.81
   2   4  -3  183.62    2.68
   2   4  -3  194.78    4.20
  -2  -4   3  190.44    4.14
  -2  -4   3  187.97    2.79
   0   4  -3   70.53    1.00
   0   4  -3   69.40    1.08
   0  -4   3   70.70    1.69
  -2   4  -3   66.56    1.04
  -2   4  -3   66.90    1.04
   2  -4   3   68.74    1.71
   2  -4   3   66.96    1.67
  -4   4  -3   12.50    0.22
  -4   4  -3   12.38    0.29
   4  -4   3   13.04    0.75
  -6   4  -3   12.68    0.27
  -6   4  -3   13.06    0.34
   6  -4   3   11.97    0.87
  -8   4  -3   28.74    0.62
  -8   4  -3   29.40    0.54
   8  -4   3   26.62    1.39
 -10   4  -3   19.95    0.56
 -10   4  -3   20.62    0.47
  10  -4   3   22.17    1.47
 -11  -3   3    0.65    0.17
   9   3  -3   35.11    1.87
  -9  -3   3   34.89    0.64
   7   3  -3   43.86    0.71
   7   3  -3   44.50    1.81
  -7  -3   3   43.96    0.82
  -7  -3   3   42.78    0.72
   5   3  -3   98.43    2.69
   5   3  -3  100.64    1.57
   5   3  -3  100.91    1.47
  -5  -3   3   97.93    2.63
  -5  -3   3  100.02    1.47
  -5  -3   3   99.69    1.58
   3   3  -3   23.70    0.39
   3   3  -3   23.97    0.44
   3   3  -3   23.00    0.95
  -3  -3   3   22.67    0.91
  -3  -3   3   23.93    0.43
  -3  -3   3   24.12    0.38
   1   3  -3   23.45    0.79
   1   3  -3   23.73    0.41
   1   3  -3   23.42    0.36
  -1  -3   3   24.33    0.77
  -1  -3   3   23.00    0.34
  -1  -3   3   23.35    0.39
  -1   3  -3   10.04    0.16
  -1   3  -3    9.60    0.20
   1  -3   3    9.16    0.48
  -3   3  -3  110.05    1.68
  -3   3  -3  112.09    1.58
   3  -3   3  110.41    2.56
  -5   3  -3   72.11    1.06
  -5   3  -3   69.80    1.14
   5  -3   3   69.40    1.95
  -7   3  -3   33.84    0.58
  -7   3  -3   32.91    0.66
   7  -3   3   32.59    1.42
  -9   3  -3   10.82    0.38
  -9   3  -3   10.75    0.31
   9  -3   3    9.67    1.07
 -11   3  -3    0.26    0.24
 -11   3  -3    0.35    0.17
  11  -3   3    0.26    0.90
 -12  -2   3    6.09    0.31
  10   2  -3   14.61    1.41
 -10  -2   3   11.87    0.34
   8   2  -3    7.32    0.96
  -8  -2   3    7.41    0.31
  -8  -2   3    7.21    0.24
   6   2  -3   -0.03    0.10
   6   2  -3    0.07    0.48
   6   2  -3    0.03    0.06
  -6  -2   3    0.03    0.08
  -6  -2   3    0.00    0.10
  -6  -2   3    0.45    0.47
   4   2  -3   32.84    0.51
   4   2  -3   32.42    0.57
   4   2  -3   32.91    1.19
  -4  -2   3   31.93    0.57
  -4  -2   3   31.58    0.52
  -4  -2   3   32.75    1.15
   2   2  -3   43.23    1.20
   2   2  -3   41.35    0.63
   2   2  -3   42.25    0.68
  -2  -2   3   43.28    1.17
  -2  -2   3   43.03    0.68
  -2  -2   3   42.78    0.64
   0   2  -3   67.16    0.95
   0   2  -3   65.56    1.00
   0  -2   3   66.73    1.00
  -2   2  -3   93.80    1.31
  -2   2  -3   90.28    1.38
   2  -2   3   90.00    2.10
  -4   2  -3   19.68    0.38
  -4   2  -3   19.51    0.33
   4  -2   3   19.25    0.84
  -6   2  -3    0.42    0.09
  -6   2  -3    0.31    0.12
   6  -2   3   -0.04    0.47
  -8   2  -3    6.58    0.24
  -8   2  -3    6.39    0.29
   8  -2   3    6.57    0.93
 -10   2  -3   18.90    0.45
 -10   2  -3   18.43    0.53
  10  -2   3   20.43    1.49
  11   1  -3    8.13    1.17
 -11  -1   3    7.14    0.29
 -11  -1   3    7.00    0.38
   9   1  -3    1.20    0.77
  -9  -1   3    0.87    0.19
  -9  -1   3    0.85    0.13
   7   1  -3    3.05    0.67
  -7  -1   3    2.95    0.17
  -7  -1   3    3.00    0.20
   5   1  -3   40.60    1.41
   5   1  -3   41.23    0.63
   5   1  -3   42.32    0.71
  -5  -1   3   41.51    0.66
  -5  -1   3   41.84    0.72
  -5  -1   3   41.07    1.37
   3   1  -3    9.03    0.55
   3   1  -3    8.96    0.17
   3   1  -3    9.58    0.21
  -3  -1   3    9.13    0.21
  -3  -1   3    9.28    0.18
  -3  -1   3    9.60    0.53
   1   1  -3   11.68    0.45
   1   1  -3   11.18    0.19
   1   1  -3   11.55    0.21
  -1  -1   3   11.94    0.20
  -1  -1   3   11.77    0.44
  -1  -1   3   11.43    0.21
  -1   1  -3    0.35    0.17
  -1   1  -3    0.23    0.04
  -1   1  -3    0.23    0.03
   1  -1   3    0.41    0.16
   1  -1   3    0.27    0.04
   1  -1   3    0.24    0.03
  -3   1  -3    0.33    0.05
  -3   1  -3    0.38    0.07
  -3   1  -3    0.25    0.26
   3  -1   3    0.42    0.04
   3  -1   3    0.55    0.07
   3  -1   3    0.30    0.25
  -5   1  -3   58.10    0.90
  -5   1  -3   58.83    1.80
  -5   1  -3   58.76    0.97
   5  -1   3   55.61    1.76
   5  -1   3   59.71    0.96
  -7   1  -3    3.37    0.21
  -7   1  -3    3.15    0.16
   7  -1   3    3.56    0.73
  -9   1  -3    0.33    0.13
  -9   1  -3    0.19    0.18
   9  -1   3    0.42    0.76
 -11   1  -3    0.11    0.17
  11  -1   3    0.75    0.97
  12   0  -3   -0.54    0.96
 -12   0   3   -0.23    0.17
 -12   0   3    0.17    0.25
  10   0  -3    0.47    0.81
 -10   0   3    0.06    0.20
 -10   0   3    0.07    0.13
   8   0  -3   -0.26    0.59
  -8   0   3   -0.16    0.10
  -8   0   3    0.07    0.14
   6   0  -3    0.23    0.42
  -6   0   3    0.01    0.10
  -6   0   3   -0.03    0.07
   4   0  -3   -0.24    0.26
  -4   0   3    0.00    0.06
  -4   0   3    0.05    0.04
   2   0  -3   -0.15    0.15
  -2   0   3   -0.07    0.04
  -2   0   3    0.00    0.02
   0   0  -3   -0.02    0.11
   0   0  -3   -0.07    0.03
   0   0  -3   -0.05    0.02
   0   0   3   -0.05    0.02
   0   0   3   -0.13    0.11
   0   0   3   -0.15    0.02
  -2   0  -3    0.32    0.06
  -2   0  -3   -0.04    0.03
  -2   0  -3   -0.24    0.19
   2   0   3    0.07    0.20
   2   0   3   -0.07    0.04
   2   0   3   -0.06    0.05
  -4   0  -3    0.11    0.08
  -4   0  -3    0.17    0.32
  -4   0  -3   -0.01    0.05
   4   0   3    0.07    0.05
   4   0   3   -0.32    0.31
   4   0   3    0.58    0.09
  -6   0  -3   -0.07    0.08
  -6   0  -3   -0.20    0.11
   6   0   3    0.02    0.48
   6   0   3    0.02    0.06
  -8   0  -3    0.33    0.15
  -8   0  -3    0.21    0.11
   8   0   3    0.54    0.69
 -10   0  -3   -0.16    0.13
  10   0   3    0.62    0.88
  11  -1  -3    6.51    1.10
 -11   1   3    6.52    0.36
 -11   1   3    6.72    0.29
   9  -1  -3    0.03    0.67
  -9   1   3    1.38    0.15
  -9   1   3    1.12    0.19
   7  -1  -3    2.53    0.58
  -7   1   3    2.90    0.14
  -7   1   3    3.30    0.20
   5  -1  -3   40.04    1.31
  -5   1   3   41.58    0.62
  -5   1   3   42.20    0.70
   3  -1  -3    9.54    0.48
   3  -1  -3    9.14    0.47
  -3   1   3    9.67    0.19
  -3   1   3    9.55    0.20
   1  -1  -3   11.66    0.35
   1  -1  -3   11.61    0.36
  -1   1   3   11.61    0.19
  -1   1   3   11.65    0.19
  -1  -1  -3    0.41    0.17
  -1  -1  -3    0.30    0.04
  -1  -1  -3    0.26    0.02
   1   1   3    0.25    0.04
   1   1   3    0.27    0.03
  -3  -1  -3    0.34    0.04
  -3  -1  -3    0.49    0.08
  -3  -1  -3    0.22    0.27
   3   1   3   -0.10    0.26
   3   1   3    0.31    0.05
   3   1   3    0.30    0.07
  -5  -1  -3   59.07    1.84
  -5  -1  -3   59.60    0.91
  -5  -1  -3   58.72    0.99
   5   1   3   58.92    0.91
   5   1   3   57.14    1.82
   5   1   3   59.69    0.98
  -7  -1  -3    3.82    0.24
  -7  -1  -3    3.44    0.17
   7   1   3    3.47    0.16
   7   1   3    3.59    0.75
  -9  -1  -3    0.24    0.14
   9   1   3    0.25    0.79
 -11  -1  -3   -0.01    0.16
  12  -2  -3    7.32    1.16
 -12   2   3    6.52    0.38
 -12   2   3    6.43    0.30
  10  -2  -3   14.71    1.28
 -10   2   3   12.27    0.33
   8  -2  -3    7.55    0.83
  -8   2   3    7.52    0.21
  -8   2   3    7.18    0.27
   6  -2  -3    0.14    0.37
  -6   2   3   -0.07    0.09
  -6   2   3    0.08    0.05
   4  -2  -3   33.38    0.97
   4  -2  -3   32.67    0.99
  -4   2   3   32.08    0.53
  -4   2   3   32.11    0.53
   2  -2  -3   43.22    0.95
   2  -2  -3   41.87    0.94
  -2   2   3   42.67    0.63
  -2   2   3   42.75    0.63
   0  -2  -3   63.74    1.46
   0  -2  -3   67.68    1.46
   0   2   3   67.07    0.98
   0   2   3   66.66    0.99
  -2  -2  -3   89.52    1.37
  -2  -2  -3   91.69    1.28
  -2  -2  -3   92.92    2.16
   2   2   3   89.31    1.37
   2   2   3   87.05    1.30
   2   2   3   92.40    2.15
  -4  -2  -3   19.71    0.33
  -4  -2  -3   19.77    0.40
  -4  -2  -3   17.03    0.93
   4   2   3   19.25    0.40
   4   2   3   20.03    0.96
   4   2   3   19.74    0.35
  -6  -2  -3    0.46    0.54
  -6  -2  -3    0.18    0.12
  -6  -2  -3    0.25    0.08
   6   2   3    0.06    0.52
   6   2   3    0.17    0.09
   6   2   3    0.34    0.12
  -8  -2  -3    6.85    0.24
   8   2   3    6.83    0.22
 -10  -2  -3   19.73    0.45
  11  -3  -3    1.04    0.88
 -11   3   3    1.01    0.17
 -11   3   3    0.61    0.22
   9  -3  -3   36.03    1.62
  -9   3   3   36.46    0.62
  -9   3   3   36.07    0.72
   7  -3  -3   44.68    1.54
  -7   3   3   43.31    0.77
   5  -3  -3   97.61    2.36
   5  -3  -3  101.90    2.35
  -5   3   3   99.45    1.52
  -5   3   3  101.24    1.52
   3  -3  -3   23.75    0.63
   3  -3  -3   23.71    0.65
  -3   3   3   24.67    0.38
  -3   3   3   24.14    0.37
   1  -3  -3   24.41    0.54
   1  -3  -3   23.45    0.55
  -1  -3  -3    9.26    0.49
  -1  -3  -3    9.85    0.51
   1   3   3    9.68    0.20
   1   3   3    9.34    0.20
  -3  -3  -3  110.37    1.55
  -3  -3  -3  109.72    2.68
  -3  -3  -3  110.74    1.68
   3   3   3  110.15    1.68
   3   3   3  108.55    2.68
   3   3   3  106.77    1.59
  -5  -3  -3   72.91    1.20
  -5  -3  -3   69.87    2.16
  -5  -3  -3   71.42    1.07
   5   3   3   71.82    1.19
   5   3   3   72.47    1.11
   5   3   3   72.58    2.19
  -7  -3  -3   36.06    0.60
  -7  -3  -3   34.40    1.65
   7   3   3   35.33    0.63
  -9  -3  -3   10.95    0.30
 -11  -3  -3    0.14    0.15
  12  -4  -3   20.90    1.53
 -12   4   3   24.01    0.64
  10  -4  -3   21.06    1.36
 -10   4   3   21.98    0.54
   8  -4  -3    9.13    0.85
  -8   4   3   10.49    0.31
   6  -4  -3   -0.40    0.32
   6  -4  -3    0.10    0.37
  -6   4   3   -0.03    0.09
   4  -4  -3   38.94    0.99
   4  -4  -3   38.45    0.97
  -4   4   3   37.79    0.60
  -4   4   3   39.25    0.60
   0  -4  -3   68.81    1.61
   0  -4  -3   71.33    1.60
   0   4   3   70.00    1.06
   0   4   3   70.90    1.06
  -2  -4  -3   66.55    1.77
   2   4   3   67.63    1.06
   2   4   3   66.82    0.97
  -4  -4  -3   10.96    0.87
  -4  -4  -3   12.79    0.32
   4   4   3   11.87    0.89
   4   4   3   12.88    0.26
   4   4   3   12.39    0.32
  -6  -4  -3   13.31    1.09
  -6  -4  -3   13.22    0.26
   6   4   3   12.47    0.30
   6   4   3   12.41    0.37
   8   4   3   29.96    0.57
  11  -5  -3    1.70    0.87
 -11   5   3    1.02    0.23
   9  -5  -3   24.73    1.28
  -9   5   3   24.11    0.54
   7  -5  -3   63.02    1.78
  -7   5   3   61.44    1.02
   5  -5  -3   98.12    2.20
  -5   5   3   96.50    1.47
  -5   5   3   99.29    1.48
   1  -5  -3    1.89    0.17
   1  -5  -3    1.86    0.19
  -1   5   3    1.80    0.07
  -1   5   3    1.51    0.08
  -1  -5  -3   30.74    1.01
  -1  -5  -3   31.19    1.00
   1   5   3   30.36    0.53
   1   5   3   31.16    0.53
  -3  -5  -3   59.65    1.80
   3   5   3   59.45    0.97
   3   5   3   57.70    0.88
  -5  -5  -3   59.67    2.03
   5   5   3   60.20    0.95
   5   5   3   61.14    1.05
  -7  -5  -3   63.25    2.33
   7   5   3   61.21    1.01
   7   5   3   61.48    1.11
   9   5   3   13.89    0.38
  10  -6  -3   20.03    1.25
 -10   6   3   18.19    0.50
   8  -6  -3   11.54    0.88
  -8   6   3   12.43    0.34
   6  -6  -3   13.27    0.66
   6  -6  -3   12.95    0.67
  -6   6   3   12.28    0.28
  -4   6   3   10.30    0.20
  -4   6   3   10.31    0.20
  -2   6   3   44.64    0.67
   0  -6  -3  151.95    3.25
   0  -6  -3  154.62    3.28
   0   6   3  152.74    2.26
   0   6   3  148.62    2.26
  -2  -6  -3   24.33    1.05
   2   6   3   23.92    0.37
   2   6   3   24.16    0.46
  -4  -6  -3    5.63    0.74
   4   6   3    5.82    0.26
   4   6   3    5.82    0.18
  -6  -6  -3    6.55    0.96
   6   6   3   10.11    0.35
   6   6   3    8.77    0.27
  -8  -6  -3   21.79    1.64
   8   6   3   23.58    0.50
  10   6   3   13.86    0.41
   9  -7  -3    3.57    0.66
  -9   7   3    2.92    0.23
   7  -7  -3   44.51    1.25
  -7   7   3   43.07    0.75
  -5   7   3   22.21    0.39
  -3   7   3   26.77    0.42
  -3   7   3   27.25    0.43
   1  -7  -3    5.19    0.40
   1  -7  -3    4.92    0.36
  -1   7   3    5.14    0.16
  -1   7   3    5.18    0.15
  -1  -7  -3   12.26    0.75
   1   7   3   12.93    0.30
  -3  -7  -3   13.38    1.01
   3   7   3   14.73    0.28
   3   7   3   14.17    0.36
  -5  -7  -3   42.46    1.83
   5   7   3   44.09    0.83
   5   7   3   43.29    0.73
  -7  -7  -3   11.60    1.26
   7   7   3    9.77    0.30
   7   7   3    9.49    0.39
   9   7   3    7.06    0.31
 -10   8   3    3.98    0.27
   8  -8  -3    0.15    0.33
  -8   8   3   -0.01    0.15
  -6   8   3    4.35    0.18
  -4   8   3   15.08    0.28
  -2   8   3   24.58    0.42
  -2   8   3   24.52    0.42
   0  -8  -3    8.23    0.59
   0   8   3    8.06    0.23
  -2  -8  -3    1.72    0.53
   2   8   3    2.01    0.17
  -4  -8  -3    0.96    0.66
   4   8   3    1.37    0.18
   4   8   3    1.53    0.12
  -6  -8  -3    1.03    0.81
   6   8   3    0.27    0.13
   6   8   3    0.24    0.20
  -8  -8  -3    6.01    1.21
   8   8   3    5.43    0.26
  -9   9   3    1.56    0.20
  -7   9   3    1.24    0.15
  -5   9   3    0.02    0.09
  -3   9   3    0.74    0.09
   1  -9  -3    1.88    0.30
   1  -9  -3    2.08    0.32
  -1   9   3    1.79    0.14
  -1  -9  -3    1.69    0.48
   1   9   3    2.04    0.17
  -3  -9  -3    5.81    0.80
   3   9   3    5.26    0.27
  -5  -9  -3    0.13    0.76
   5   9   3    0.31    0.20
   5   9   3   -0.05    0.12
  -7  -9  -3    1.67    0.99
   7   9   3    1.81    0.28
   7   9   3    1.50    0.18
  -8  10   3    0.21    0.16
  -6  10   3    0.36    0.12
  -4  10   3    0.23    0.10
  -2  10   3    1.33    0.13
   0 -10  -3    0.52    0.39
   0  10   3    0.36    0.14
  -2 -10  -3   -0.25    0.56
   2  10   3    0.09    0.16
  -4 -10  -3    2.15    0.79
   4  10   3    2.53    0.24
   4  10   3    2.05    0.15
  -6 -10  -3    0.52    0.93
   6  10   3   -0.13    0.21
   6  10   3    0.03    0.15
  -5  11   3    0.80    0.13
  -3  11   3    1.12    0.13
   1 -11  -3    1.82    0.24
  -1  11   3    2.14    0.17
  -1 -11  -3    8.05    0.72
   1  11   3    5.41    0.27
  -3 -11  -3    7.76    0.94
   3  11   3    8.11    0.35
  -5 -11  -3    4.55    1.04
   5  11   3    5.17    0.26
   5  11   3    4.75    0.33
  -4  12   3    3.69    0.21
  -2  12   3   11.89    0.31
   0 -12  -3    6.76    0.56
   0  12   3    6.41    0.29
  -2 -12  -3    5.47    0.79
   2  12   3    6.92    0.33
  -4 -12  -3    0.14    0.84
   4  12   3    0.84    0.24
   4  12  -4   12.77    0.48
   4  12  -4   13.33    0.36
  -4 -12   4   13.28    1.27
   2  12  -4    9.70    0.39
  -2 -12   4    9.02    1.01
   0  12  -4    0.55    0.19
   0 -12   4    0.37    0.68
  -2  12  -4    1.45    0.20
   2 -12   4    1.09    0.67
   5  11  -4    0.67    0.15
   5  11  -4    0.53    0.22
  -5 -11   4    0.07    0.85
   3  11  -4    0.75    0.13
   3  11  -4    0.32    0.20
  -3 -11   4    0.14    0.75
   1  11  -4   11.82    0.38
  -1 -11   4   11.77    0.99
  -1  11  -4   19.00    0.46
   1 -11   4   19.33    1.11
  -3  11  -4   22.89    0.52
   3 -11   4   23.55    1.19
  -5  11  -4    2.95    0.24
   5 -11   4    2.71    0.68
   8  10  -4    6.65    0.29
  -8 -10   4    5.14    1.23
   6  10  -4   31.64    0.62
   6  10  -4   32.75    0.75
  -6 -10   4   31.48    1.81
   4  10  -4   69.55    1.10
   4  10  -4   69.76    1.24
  -4 -10   4   67.20    2.37
   2  10  -4   10.93    0.36
   2  10  -4   11.41    0.27
  -2 -10   4   10.30    0.94
   0  10  -4    7.99    0.29
   0 -10   4    9.87    0.84
  -2  10  -4    2.34    0.19
   2 -10   4    2.85    0.62
  -4  10  -4    9.42    0.31
   4 -10   4    8.47    0.80
  -6  10  -4   27.40    0.60
   6 -10   4   25.66    1.29
   9   9  -4   11.60    0.36
   7   9  -4   15.71    0.39
  -7  -9   4   12.28    1.34
   5   9  -4    0.08    0.19
   5   9  -4    0.17    0.12
  -5  -9   4    0.05    0.73
   3   9  -4    1.11    0.12
   3   9  -4    0.90    0.17
  -3  -9   4    1.58    0.67
   1   9  -4   28.51    0.49
   1   9  -4   29.30    0.59
  -1  -9   4   28.47    1.24
  -1   9  -4   67.78    1.11
   1  -9   4   65.43    1.91
  -3   9  -4   15.97    0.39
   3  -9   4   15.98    0.96
  -5   9  -4   10.78    0.34
   5  -9   4    9.70    0.85
  -7   9  -4    0.41    0.19
   7  -9   4    0.60    0.69
  10   8  -4    0.39    0.17
   8   8  -4   21.58    0.47
   6   8  -4   36.20    0.76
   6   8  -4   35.44    0.64
  -6  -8   4   35.60    1.79
   4   8  -4   37.49    0.74
   4   8  -4   36.23    0.62
  -4  -8   4   34.69    1.57
   2   8  -4   76.20    1.26
   2   8  -4   76.09    1.14
  -2  -8   4   74.90    2.19
   0   8  -4    2.29    0.16
   0  -8   4    2.82    0.50
  -2   8  -4    4.96    0.20
   2  -8   4    4.29    0.58
  -4   8  -4   14.48    0.37
   4  -8   4   15.60    0.96
  -6   8  -4   17.27    0.44
   6  -8   4   19.07    1.13
  -8   8  -4   22.89    0.57
   8  -8   4   24.92    1.40
   9   7  -4   10.39    0.32
   7   7  -4   13.44    0.33
   7   7  -4   13.14    0.43
  -7  -7   4   11.22    1.21
   5   7  -4    0.10    0.15
   5   7  -4    0.05    0.09
  -5  -7   4   -0.20    0.58
   3   7  -4    9.29    0.22
   3   7  -4    9.77    0.31
  -3  -7   4    9.00    0.81
   1   7  -4   14.76    0.27
   1   7  -4   14.91    0.35
  -1  -7   4   15.57    0.87
  -1   7  -4   22.31    0.44
   1  -7   4   21.70    0.94
  -3   7  -4   43.13    0.74
   3  -7   4   42.39    1.41
  -5   7  -4    2.48    0.18
   5  -7   4    1.90    0.56
  -7   7  -4    0.02    0.16
   7  -7   4    0.43    0.66
  -9   7  -4    3.76    0.29
   9  -7   4    3.46    0.88
   8   6  -4    1.28    0.14
   6   6  -4   28.87    0.62
   6   6  -4   29.20    0.53
  -6  -6   4   30.21    1.51
   4   6  -4   11.58    0.33
   4   6  -4   11.12    0.25
  -4  -6   4   11.16    0.94
   2   6  -4   16.36    0.30
   2   6  -4   16.77    0.37
  -2  -6   4   17.30    0.93
   0   6  -4    4.66    0.17
   0   6  -4    4.55    0.12
   0  -6   4    4.97    0.50
  -2   6  -4    2.75    0.15
   2  -6   4    2.58    0.44
  -4   6  -4    5.36    0.21
   4  -6   4    5.54    0.60
  -6   6  -4    7.88    0.28
   6  -6   4    7.10    0.78
  -8   6  -4    0.86    0.19
  -8   6  -4    1.01    0.14
   8  -6   4    0.97    0.72
 -10   6  -4    1.67    0.26
 -10   6  -4    1.66    0.19
  10  -6   4    1.11    0.90
   9   5  -4    0.23    0.12
  -9  -5   4    0.23    0.13
   7   5  -4   11.85    0.29
  -7  -5   4   10.87    1.07
  -7  -5   4   11.54    0.28
   5   5  -4   10.89    0.25
   5   5  -4   10.82    0.32
  -5  -5   4   10.94    0.23
  -5  -5   4   10.43    0.91
   3   5  -4    0.09    0.10
   3   5  -4    0.22    0.41
   3   5  -4    0.11    0.06
  -3  -5   4    0.24    0.09
  -3  -5   4    0.61    0.42
   1   5  -4    2.57    0.10
   1   5  -4    2.43    0.14
  -1  -5   4    3.02    0.42
  -1   5  -4    3.40    0.09
  -1   5  -4    3.44    0.15
  -1   5  -4    3.54    0.14
   1  -5   4    3.78    0.43
   1  -5   4    3.71    0.43
  -3   5  -4    4.19    0.17
   3  -5   4    4.47    0.50
  -5   5  -4    5.17    0.16
  -5   5  -4    5.31    0.22
   5  -5   4    4.50    0.60
  -7   5  -4    0.13    0.10
  -7   5  -4    0.25    0.16
   7  -5   4    0.01    0.60
  -9   5  -4    1.27    0.17
  -9   5  -4    1.48    0.23
   9  -5   4    2.02    0.81
 -12  -4   4   -0.31    0.17
 -10  -4   4    2.23    0.19
   8   4  -4    1.04    0.12
  -8  -4   4    1.34    0.14
   6   4  -4    2.70    0.67
   6   4  -4    2.44    0.15
   6   4  -4    2.94    0.19
  -6  -4   4    2.66    0.15
  -6  -4   4    2.65    0.18
  -6  -4   4    2.54    0.63
   4   4  -4    1.30    0.48
   4   4  -4    1.37    0.12
   4   4  -4    1.41    0.09
  -4  -4   4    1.47    0.09
  -4  -4   4    1.54    0.13
  -4  -4   4    1.57    0.46
   2   4  -4   37.88    1.24
   2   4  -4   38.48    0.59
   2   4  -4   38.57    0.66
  -2  -4   4   38.85    0.56
  -2  -4   4   38.23    1.21
  -2  -4   4   39.28    0.64
   0   4  -4    2.50    0.08
   0   4  -4    2.50    0.12
   0  -4   4    2.79    0.35
  -2   4  -4   19.39    0.31
  -2   4  -4   18.63    0.36
   2  -4   4   19.25    0.77
  -4   4  -4    0.97    0.07
  -4   4  -4    1.19    0.12
   4  -4   4    0.92    0.40
  -6   4  -4   13.55    0.36
  -6   4  -4   13.37    0.29
   6  -4   4   13.98    1.00
  -8   4  -4    5.22    0.22
  -8   4  -4    5.38    0.28
   8  -4   4    5.51    0.87
 -10   4  -4    0.30    0.22
 -10   4  -4    0.17    0.16
  10  -4   4   -0.37    0.82
 -11  -3   4    8.86    0.32
   9   3  -4   33.22    1.83
  -9  -3   4   32.99    0.61
   7   3  -4   15.67    1.18
   7   3  -4   14.31    0.29
  -7  -3   4   13.98    0.32
  -7  -3   4   14.09    0.39
   5   3  -4    2.15    0.12
   5   3  -4    1.64    0.52
   5   3  -4    2.23    0.15
  -5  -3   4    2.23    0.15
  -5  -3   4    2.29    0.50
  -5  -3   4    1.77    0.11
   3   3  -4    2.47    0.42
   3   3  -4    2.40    0.14
   3   3  -4    2.53    0.09
  -3  -3   4    2.32    0.40
  -3  -3   4    2.35    0.10
  -3  -3   4    2.12    0.13
   1   3  -4   70.24    1.09
   1   3  -4   71.98    1.76
   1   3  -4   69.82    1.02
  -1  -3   4   69.27    1.71
  -1  -3   4   70.02    1.07
  -1  -3   4   70.51    1.01
  -1   3  -4   98.95    1.42
  -1   3  -4   98.68    1.50
   1  -3   4  100.57    2.28
  -3   3  -4    0.45    0.08
  -3   3  -4    0.39    0.05
   3  -3   4    0.61    0.30
  -5   3  -4   13.67    0.33
  -5   3  -4   13.58    0.28
   5  -3   4   13.88    0.86
  -7   3  -4    0.77    0.16
  -7   3  -4    0.83    0.12
   7  -3   4    1.12    0.61
  -9   3  -4    3.65    0.22
  -9   3  -4    3.52    0.27
   9  -3   4    3.68    0.89
 -11   3  -4    4.46    0.27
 -11   3  -4    4.13    0.33
  11  -3   4    4.37    1.09
 -12  -2   4    0.52    0.18
  10   2  -4    4.54    1.04
 -10  -2   4    3.95    0.23
 -10  -2   4    3.61    0.28
   8   2  -4    7.83    0.97
  -8  -2   4    8.58    0.33
  -8  -2   4    8.28    0.26
   6   2  -4   92.34    1.36
   6   2  -4   91.53    1.47
   6   2  -4   89.60    2.60
  -6  -2   4   94.59    1.49
  -6  -2   4   91.15    2.55
  -6  -2   4   93.87    1.39
   4   2  -4   90.89    2.37
   4   2  -4   91.96    1.33
   4   2  -4   92.60    1.42
  -4  -2   4   90.78    1.43
  -4  -2   4   93.36    1.35
  -4  -2   4   89.30    2.31
   2   2  -4   19.62    0.35
   2   2  -4   18.99    0.31
   2   2  -4   20.05    0.76
  -2  -2   4   19.24    0.35
  -2  -2   4   19.41    0.32
  -2  -2   4   19.63    0.73
   0   2  -4   72.21    1.69
   0   2  -4   69.66    1.07
   0   2  -4   69.69    1.02
   0  -2   4   70.84    1.02
   0  -2   4   70.00    1.66
   0  -2   4   70.24    1.07
  -2   2  -4    1.13    0.28
  -2   2  -4    0.72    0.05
  -2   2  -4    1.00    0.08
   2  -2   4    0.81    0.04
   2  -2   4    0.77    0.26
   2  -2   4    0.86    0.07
  -4   2  -4   53.88    0.89
  -4   2  -4   55.86    1.61
  -4   2  -4   53.92    0.83
   4  -2   4   54.85    0.88
   4  -2   4   53.50    1.59
  -6   2  -4   80.93    1.31
  -6   2  -4   81.29    1.22
   6  -2   4   76.38    2.30
  -8   2  -4   15.90    0.36
  -8   2  -4   16.55    0.45
   8  -2   4   15.86    1.22
 -10   2  -4   14.15    0.47
 -10   2  -4   13.75    0.38
  10  -2   4   15.92    1.42
  11   1  -4   46.39    2.22
 -11  -1   4   45.42    0.94
 -11  -1   4   43.02    0.80
   9   1  -4   58.53    2.24
  -9  -1   4   58.30    1.07
  -9  -1   4   58.18    0.96
   7   1  -4   36.20    1.54
  -7  -1   4   36.94    0.63
  -7  -1   4   38.32    0.71
  -7  -1   4   37.17    0.63
   5   1  -4   23.99    1.07
   5   1  -4   25.42    0.47
   5   1  -4   25.14    0.39
  -5  -1   4   25.55    0.49
  -5  -1   4   25.15    0.43
  -5  -1   4   24.61    1.05
   3   1  -4   53.37    0.78
   3   1  -4   53.51    0.84
   3   1  -4   54.12    1.46
  -3  -1   4   53.46    0.85
  -3  -1   4   52.82    1.41
  -3  -1   4   52.62    0.80
   1   1  -4  112.25    1.66
   1   1  -4  111.21    1.59
   1   1  -4  114.06    2.46
  -1  -1   4  107.92    1.60
  -1  -1   4  116.11    2.45
  -1   1  -4  147.03    3.17
  -1   1  -4  144.10    2.09
  -1   1  -4  146.23    2.17
   1  -1   4  142.94    2.09
   1  -1   4  146.40    2.17
   1  -1   4  151.77    3.17
   1  -1   4  150.71    2.17
  -3   1  -4  138.22    3.16
  -3   1  -4  136.60    1.98
  -3   1  -4  135.74    2.07
   3  -1   4  142.00    2.07
   3  -1   4  137.37    1.97
   3  -1   4  137.74    3.15
  -5   1  -4   13.76    0.90
  -5   1  -4   13.55    0.33
  -5   1  -4   13.44    0.27
   5  -1   4   13.72    0.32
   5  -1   4   13.96    0.24
   5  -1   4   14.07    0.89
  -7   1  -4    1.86    0.14
  -7   1  -4    2.20    0.19
   7  -1   4    1.86    0.66
  -9   1  -4    5.66    0.32
  -9   1  -4    6.09    0.24
   9  -1   4    6.28    1.01
 -11   1  -4   10.51    0.35
  11  -1   4    8.70    1.30
  12   0  -4    0.70    0.89
 -12   0   4    0.83    0.25
 -12   0   4    0.43    0.17
  10   0  -4    0.93    0.82
 -10   0   4    0.35    0.14
 -10   0   4    0.06    0.18
   8   0  -4   53.63    1.95
  -8   0   4   54.22    0.88
  -8   0   4   54.41    0.97
   6   0  -4   50.94    1.69
  -6   0   4   54.45    0.90
  -6   0   4   51.80    0.81
   4   0  -4  214.67    4.62
  -4   0   4  210.44    3.14
  -4   0   4  211.91    3.01
   2   0  -4  291.10    5.75
  -2   0   4  271.76    4.20
  -2   0   4  279.07    3.99
   0   0  -4    5.37    0.10
   0   0  -4    5.57    0.13
   0   0   4    5.48    0.33
   0   0   4    5.37    0.12
   0   0   4    5.45    0.12
  -2   0  -4    7.38    0.18
  -2   0  -4    6.88    0.44
  -2   0  -4    6.94    0.14
   2   0   4    7.33    0.48
   2   0   4    6.75    0.16
   2   0   4    6.92    0.17
  -4   0  -4  126.31    1.93
  -4   0  -4  127.46    1.82
  -4   0  -4  125.00    3.04
   4   0   4  127.03    1.82
   4   0   4  123.28    3.03
   4   0   4  123.43    1.91
  -6   0  -4   28.92    0.58
  -6   0  -4   28.27    0.50
   6   0   4   29.01    1.32
   6   0   4   28.66    0.48
  -8   0  -4  112.78    1.84
  -8   0  -4  110.83    1.70
   8   0   4  111.92    3.26
 -10   0  -4   13.28    0.37
  10   0   4   13.29    1.39
  11  -1  -4   47.91    2.11
 -11   1   4   44.59    0.93
 -11   1   4   44.92    0.81
   9  -1  -4   52.07    2.04
  -9   1   4   58.74    1.03
  -9   1   4   57.13    0.92
   7  -1  -4   36.62    1.44
  -7   1   4   37.73    0.69
  -7   1   4   37.42    0.61
   5  -1  -4   26.25    1.02
   5  -1  -4   25.66    1.00
  -5   1   4   25.85    0.47
  -5   1   4   25.24    0.47
  -5   1   4   25.84    0.40
   3  -1  -4   56.14    1.34
   3  -1  -4   54.07    1.36
  -3   1   4   54.45    0.84
  -3   1   4   53.91    0.84
   1  -1  -4  115.81    2.39
   1  -1  -4  113.99    2.41
  -1   1   4  112.83    1.69
  -1   1   4  114.98    1.68
  -1  -1  -4  148.09    3.18
  -1  -1  -4  149.89    2.08
  -1  -1  -4  144.49    2.18
   1   1   4  144.82    2.10
   1   1   4  146.73    2.17
   1   1   4  150.43    3.18
  -3  -1  -4  142.04    2.12
  -3  -1  -4  141.59    3.25
  -3  -1  -4  139.32    2.01
   3   1   4  138.23    2.03
   3   1   4  139.75    3.24
   3   1   4  140.43    2.11
  -5  -1  -4   14.41    0.28
  -5  -1  -4   13.45    0.93
  -5  -1  -4   14.46    0.35
   5   1   4   14.06    0.29
   5   1   4   13.45    0.93
   5   1   4   14.27    0.34
  -7  -1  -4    1.88    0.14
  -7  -1  -4    2.07    0.20
   7   1   4    2.25    0.13
   7   1   4    2.73    0.73
  -9  -1  -4    6.34    0.24
 -11  -1  -4   10.46    0.36
  12  -2  -4    0.88    0.93
 -12   2   4    0.11    0.24
 -12   2   4    0.53    0.18
  10  -2  -4    4.51    0.95
 -10   2   4    3.86    0.27
 -10   2   4    4.50    0.23
   8  -2  -4    8.84    0.90
  -8   2   4    8.32    0.22
  -8   2   4    8.06    0.29
   6  -2  -4   93.28    2.39
  -6   2   4   92.97    1.46
  -6   2   4   93.65    1.34
   4  -2  -4   93.02    2.13
   4  -2  -4   94.41    2.15
  -4   2   4   92.03    1.40
  -4   2   4   91.54    1.39
   2  -2  -4   19.03    0.53
   2  -2  -4   20.71    0.53
  -2   2   4   19.40    0.31
  -2   2   4   19.35    0.31
   0  -2  -4   70.19    1.56
   0  -2  -4   69.09    1.58
   0   2   4   68.97    1.04
   0   2   4   69.79    1.04
   0   2   4   69.84    1.04
  -2  -2  -4    0.66    0.28
  -2  -2  -4    0.83    0.04
  -2  -2  -4    0.74    0.08
   2   2   4    0.86    0.08
   2   2   4    0.97    0.29
   2   2   4    0.80    0.06
  -4  -2  -4   54.35    1.71
  -4  -2  -4   54.20    0.82
  -4  -2  -4   54.97    0.92
   4   2   4   54.72    1.70
   4   2   4   54.36    0.85
   4   2   4   55.81    0.91
  -6  -2  -4   79.67    2.45
  -6  -2  -4   81.94    1.35
  -6  -2  -4   80.83    1.23
   6   2   4   81.96    2.49
   6   2   4   82.29    1.25
   6   2   4   81.32    1.34
  -8  -2  -4   17.20    0.38
   8   2   4   18.04    0.38
 -10  -2  -4   14.26    0.38
  11  -3  -4    9.60    1.19
 -11   3   4    9.21    0.32
 -11   3   4    9.10    0.40
   9  -3  -4   32.13    1.48
  -9   3   4   33.71    0.68
   7  -3  -4   13.75    0.92
  -7   3   4   14.53    0.35
   5  -3  -4    2.14    0.38
   5  -3  -4    1.88    0.35
  -5   3   4    1.94    0.12
  -5   3   4    2.14    0.12
   3  -3  -4    2.58    0.21
   3  -3  -4    2.63    0.22
  -3   3   4    2.32    0.07
  -3   3   4    2.48    0.08
   1  -3  -4   68.07    1.51
   1  -3  -4   72.59    1.49
  -1   3   4   70.08    1.04
  -1   3   4   71.70    1.04
  -1  -3  -4   99.21    2.26
  -1  -3  -4   97.36    2.28
   1   3   4   98.96    1.49
   1   3   4   99.95    1.49
  -3  -3  -4    0.23    0.35
  -3  -3  -4    0.26    0.08
  -3  -3  -4    0.36    0.03
   3   3   4    0.46    0.09
   3   3   4    0.34    0.06
   3   3   4    0.17    0.33
  -5  -3  -4   14.52    1.02
  -5  -3  -4   13.81    0.36
  -5  -3  -4   13.93    0.26
   5   3   4   13.90    1.01
   5   3   4   13.82    0.35
   5   3   4   13.85    0.30
  -7  -3  -4    0.41    0.68
  -7  -3  -4    0.95    0.11
   7   3   4    0.94    0.13
  -9  -3  -4    3.97    0.22
  12  -4  -4   -1.36    0.79
 -12   4   4   -0.04    0.17
 -12   4   4   -0.19    0.23
  10  -4  -4    1.13    0.72
 -10   4   4    1.94    0.23
   8  -4  -4    1.26    0.58
  -8   4   4    1.25    0.16
   6  -4  -4    2.45    0.41
   6  -4  -4    2.43    0.44
  -6   4   4    2.60    0.16
   4  -4  -4    1.94    0.23
   4  -4  -4    1.52    0.22
  -4   4   4    1.71    0.09
  -4   4   4    1.56    0.09
   0  -4  -4    2.38    0.29
   0  -4  -4    2.52    0.27
   0   4   4    2.24    0.10
   0   4   4    2.48    0.10
  -2  -4  -4   19.41    0.88
   2   4   4   19.05    0.38
   2   4   4   19.26    0.31
  -4  -4  -4    0.74    0.49
   4   4   4    0.90    0.13
   4   4   4    1.09    0.10
  -6  -4  -4   10.78    1.04
   6   4   4   13.65    0.38
   6   4   4   13.18    0.31
   8   4   4    5.73    0.25
  11  -5  -4    0.33    0.76
 -11   5   4    0.06    0.22
   9  -5  -4   -0.07    0.59
  -9   5   4    0.34    0.15
   7  -5  -4   11.69    0.82
  -7   5   4   11.71    0.30
   5  -5  -4   10.89    0.51
  -5   5   4   11.46    0.24
  -5   5   4   11.43    0.24
   1  -5  -4    2.70    0.21
   1  -5  -4    2.74    0.21
  -1   5   4    2.45    0.09
  -1   5   4    2.71    0.09
  -1  -5  -4    4.23    0.45
  -1  -5  -4    3.52    0.39
   1   5   4    3.97    0.15
   1   5   4    3.57    0.15
  -3  -5  -4    5.01    0.62
   3   5   4    4.09    0.20
   3   5   4    4.67    0.14
  -5  -5  -4    7.10    0.87
   5   5   4    5.10    0.25
   5   5   4    5.06    0.19
  -7  -5  -4    0.45    0.75
   7   5   4    0.15    0.17
   7   5   4   -0.18    0.11
   9   5   4    1.54    0.18
  10  -6  -4    1.36    0.71
 -10   6   4    1.20    0.22
   8  -6  -4    1.29    0.53
  -8   6   4    1.76    0.17
   6  -6  -4   29.96    0.86
  -6   6   4   28.35    0.51
   0  -6  -4    4.88    0.41
   0  -6  -4    5.20    0.42
   0   6   4    4.67    0.16
   0   6   4    4.94    0.16
  -2  -6  -4    2.48    0.51
   2   6   4    2.70    0.16
   2   6   4    2.36    0.08
  -4  -6  -4    5.42    0.76
   4   6   4    4.79    0.17
   4   6   4    5.11    0.24
  -6  -6  -4    9.90    1.10
   6   6   4    7.41    0.25
   6   6   4    7.77    0.32
  -8  -6  -4    1.23    0.91
   8   6   4    1.09    0.16
  10   6   4    1.39    0.20
   9  -7  -4   10.69    0.87
  -9   7   4    9.89    0.33
   7  -7  -4   13.94    0.53
  -7   7   4   13.52    0.32
  -5   7   4    0.06    0.07
  -5   7   4    0.01    0.07
   1  -7  -4   15.32    0.52
   1  -7  -4   14.78    0.48
  -1   7   4   15.01    0.29
  -1   7   4   14.53    0.29
  -1  -7  -4   21.83    0.95
   1   7   4   20.96    0.42
  -3  -7  -4   42.39    1.56
   3   7   4   41.95    0.66
   3   7   4   42.83    0.78
  -5  -7  -4    2.09    0.76
   5   7   4    2.41    0.22
   5   7   4    2.75    0.16
  -7  -7  -4   -0.34    0.81
   7   7   4    0.09    0.20
   7   7   4   -0.01    0.13
   9   7   4    4.22    0.26
 -10   8   4    0.23    0.19
  -8   8   4   23.91    0.49
  -6   8   4   36.10    0.60
  -2   8   4   76.89    1.16
  -2   8   4   76.37    1.16
   0  -8  -4    2.48    0.38
   0   8   4    2.42    0.15
  -2  -8  -4    5.05    0.66
   2   8   4    4.87    0.23
  -4  -8  -4   13.72    1.15
   4   8   4   13.89    0.40
   4   8   4   14.28    0.31
  -6  -8  -4   18.61    1.48
   6   8   4   18.17    0.51
   6   8   4   18.60    0.42
  -8  -8  -4   23.03    1.80
   8   8   4   22.84    0.52
  -9   9   4   12.07    0.37
  -7   9   4   16.67    0.36
  -5   9   4    0.13    0.08
  -3   9   4    1.20    0.09
   1  -9  -4   28.20    0.76
  -1   9   4   28.81    0.52
  -1  -9  -4   67.28    1.86
   1   9   4   66.15    1.11
  -3  -9  -4   15.73    1.17
   3   9   4   15.76    0.42
  -5  -9  -4   11.73    1.23
   5   9   4   11.13    0.41
   5   9   4   11.18    0.31
  -7  -9  -4   -0.37    0.92
   7   9   4    0.36    0.16
   7   9   4    0.69    0.25
  -8  10   4    7.59    0.27
  -6  10   4   34.75    0.59
  -4  10   4   79.89    1.21
  -2  10   4   11.65    0.27
   0 -10  -4    8.69    0.64
   0  10   4    7.71    0.27
  -2 -10  -4    2.10    0.63
   2  10   4    1.99    0.20
  -4 -10  -4    8.09    1.04
   4  10   4    9.78    0.27
   4  10   4    9.76    0.38
  -6 -10  -4   24.67    1.73
   6  10   4   25.32    0.54
   6  10   4   25.35    0.67
  -3  11   4    0.88    0.11
  -1  11   4   11.60    0.31
  -1 -11  -4   20.41    1.02
   1  11   4   18.88    0.46
  -3 -11  -4   21.19    1.34
   3  11   4   20.21    0.53
  -5 -11  -4    1.33    0.92
   5  11   4    3.15    0.21
   5  11   4    2.40    0.28
  -4  12   4   14.65    0.32
  -2  12   4   10.32    0.29
   0 -12  -4    0.14    0.33
   0  12   4    0.41    0.17
  -2 -12  -4    1.84    0.71
   2  12   4    1.15    0.21
   4  12  -5    3.65    0.22
   4  12  -5    2.72    0.29
  -4 -12   5    2.43    0.92
   2  12  -5    2.15    0.25
  -2 -12   5    2.56    0.82
   0  12  -5    3.86    0.26
   0 -12   5    3.70    0.81
  -2  12  -5    6.63    0.31
   2 -12   5    7.13    0.88
   5  11  -5    9.49    0.43
   5  11  -5    9.79    0.30
  -5 -11   5    7.97    1.14
   3  11  -5    3.96    0.29
   3  11  -5    4.47    0.22
  -3 -11   5    3.13    0.85
   1  11  -5    3.00    0.24
  -1 -11   5    2.50    0.73
  -1  11  -5    1.40    0.19
   1 -11   5    0.95    0.65
  -3  11  -5    0.34    0.18
   3 -11   5    0.03    0.65
  -5  11  -5    1.46    0.21
   5 -11   5    1.16    0.70
   8  10  -5    0.91    0.18
  -8 -10   5    1.05    1.04
   6  10  -5    0.29    0.22
   6  10  -5    0.01    0.13
  -6 -10   5    0.26    0.92
   4  10  -5    1.15    0.22
   4  10  -5    1.14    0.14
  -4 -10   5    1.65    0.82
   2  10  -5    1.94    0.21
   2  10  -5    2.06    0.14
  -2 -10   5    1.64    0.67
   0  10  -5    2.56    0.21
   0 -10   5    3.20    0.67
  -2  10  -5    2.37    0.20
   2 -10   5    2.14    0.64
  -4  10  -5    0.08    0.17
   4 -10   5   -0.07    0.61
  -6  10  -5    0.60    0.21
   6 -10   5    0.63    0.71
   9   9  -5    0.07    0.17
   7   9  -5    1.10    0.16
  -7  -9   5    0.71    0.89
   5   9  -5    0.29    0.19
   5   9  -5    0.28    0.12
  -5  -9   5    0.50    0.79
   3   9  -5    5.35    0.27
   3   9  -5    5.22    0.20
  -3  -9   5    5.31    0.83
   1   9  -5    7.07    0.28
   1   9  -5    7.50    0.21
  -1  -9   5    8.34    0.80
  -1   9  -5    0.10    0.14
   1  -9   5    0.44    0.51
  -3   9  -5    4.15    0.23
   3  -9   5    4.17    0.67
  -5   9  -5    0.64    0.18
   5  -9   5   -0.49    0.60
  -7   9  -5    0.03    0.19
   7  -9   5   -0.37    0.69
  10   8  -5    1.83    0.20
   8   8  -5   12.72    0.35
   6   8  -5    0.30    0.12
   6   8  -5    0.64    0.20
  -6  -8   5    0.11    0.77
   4   8  -5    4.23    0.18
   4   8  -5    3.87    0.24
  -4  -8   5    3.50    0.77
   2   8  -5    2.66    0.14
   2   8  -5    2.15    0.18
  -2  -8   5    1.83    0.55
   0   8  -5    6.15    0.23
   0   8  -5    6.05    0.17
   0  -8   5    6.28    0.65
  -2   8  -5   15.27    0.36
   2  -8   5   13.47    0.89
  -4   8  -5    5.07    0.24
   4  -8   5    5.33    0.70
  -6   8  -5    1.43    0.19
   6  -8   5    0.61    0.66
  -8   8  -5    0.42    0.21
   8  -8   5    0.57    0.75
   9   7  -5   -0.05    0.14
   7   7  -5    0.46    0.13
  -7  -7   5    0.41    0.79
   5   7  -5   79.35    1.35
   5   7  -5   80.24    1.22
  -5  -7   5   77.27    2.49
   3   7  -5   25.95    0.54
   3   7  -5   25.53    0.45
  -3  -7   5   23.49    1.19
   1   7  -5   48.94    0.84
   1   7  -5   49.35    0.75
  -1  -7   5   47.41    1.55
  -1   7  -5   42.17    0.65
  -1   7  -5   41.97    0.73
   1  -7   5   42.03    1.39
  -3   7  -5    0.35    0.12
   3  -7   5    0.01    0.44
  -5   7  -5    2.67    0.19
   5  -7   5    2.52    0.61
  -7   7  -5   11.29    0.37
   7  -7   5   11.21    1.05
  -9   7  -5    8.58    0.39
  -9   7  -5    8.46    0.32
   9  -7   5    8.57    1.10
   8   6  -5   17.36    0.39
   6   6  -5   40.56    0.79
   6   6  -5   39.91    0.68
  -6  -6   5   40.89    1.75
   4   6  -5    5.39    0.18
   4   6  -5    5.79    0.23
  -4  -6   5    4.99    0.71
   2   6  -5    3.19    0.19
   2   6  -5    3.16    0.13
  -2  -6   5    3.42    0.52
   0   6  -5   54.08    0.80
   0   6  -5   54.61    0.89
   0  -6   5   51.36    1.54
  -2   6  -5   61.93    0.91
  -2   6  -5   61.47    1.00
   2  -6   5   60.90    1.74
  -4   6  -5   27.98    0.55
  -4   6  -5   27.34    0.46
   4  -6   5   28.94    1.20
  -6   6  -5   27.48    0.57
  -6   6  -5   27.86    0.49
   6  -6   5   26.01    1.29
  -8   6  -5    0.88    0.14
  -8   6  -5    1.20    0.21
   8  -6   5   -0.06    0.70
 -10   6  -5    4.27    0.33
   9   5  -5    2.85    0.17
  -9  -5   5    2.86    0.18
   7   5  -5   28.01    0.51
  -7  -5   5   26.79    1.50
  -7  -5   5   28.59    0.51
   5   5  -5   96.51    1.54
   5   5  -5   94.00    1.42
  -5  -5   5   95.72    1.40
  -5  -5   5   93.89    2.67
   3   5  -5  132.25    3.29
   3   5  -5  130.33    1.91
   3   5  -5  133.07    2.03
  -3  -5   5  133.89    2.01
  -3  -5   5  131.89    3.23
  -3  -5   5  129.24    1.87
   1   5  -5  130.07    1.86
   1   5  -5  131.85    1.97
  -1  -5   5  125.63    3.01
  -1   5  -5   52.67    0.87
  -1   5  -5   53.80    0.79
   1  -5   5   53.67    1.53
  -3   5  -5    0.45    0.07
  -3   5  -5    0.38    0.10
   3  -5   5    0.11    0.36
  -5   5  -5   12.22    0.32
  -5   5  -5   12.28    0.26
   5  -5   5   11.76    0.92
  -7   5  -5   26.77    0.58
  -7   5  -5   26.35    0.50
   7  -5   5   26.04    1.35
  -9   5  -5   29.85    0.69
  -9   5  -5   29.22    0.59
   9  -5   5   32.57    1.67
 -12  -4   5   11.16    0.38
 -10  -4   5   26.76    0.55
   8   4  -5   53.57    0.86
  -8  -4   5   53.22    0.88
   6   4  -5   47.25    0.76
   6   4  -5   46.37    0.85
   6   4  -5   48.63    1.84
  -6  -4   5   47.74    1.75
  -6  -4   5   47.40    0.76
  -6  -4   5   47.40    0.86
   4   4  -5    1.33    0.09
   4   4  -5    1.37    0.44
   4   4  -5    1.15    0.13
  -4  -4   5    1.50    0.13
  -4  -4   5    1.31    0.09
  -4  -4   5    1.39    0.42
   2   4  -5    0.35    0.08
   2   4  -5    0.33    0.05
   2   4  -5    0.08    0.32
  -2  -4   5    0.30    0.32
  -2  -4   5    0.32    0.05
  -2  -4   5    0.31    0.08
   0   4  -5   66.29    0.98
   0   4  -5   66.53    1.05
   0  -4   5   67.28    1.72
  -2   4  -5  154.20    2.33
  -2   4  -5  155.76    2.21
   2  -4   5  155.13    3.50
  -4   4  -5   63.23    1.02
  -4   4  -5   62.11    0.94
   4  -4   5   61.21    1.80
  -6   4  -5    6.90    0.21
  -6   4  -5    6.52    0.27
   6  -4   5    7.32    0.80
  -8   4  -5    2.43    0.17
  -8   4  -5    2.07    0.22
   8  -4   5    3.48    0.85
 -10   4  -5    2.59    0.28
 -10   4  -5    2.69    0.22
  10  -4   5    2.91    1.01
 -11  -3   5    2.98    0.22
   9   3  -5   -0.40    0.75
  -9  -3   5   -0.09    0.12
   7   3  -5   22.40    0.40
   7   3  -5   20.38    1.30
  -7  -3   5   22.30    0.51
  -7  -3   5   22.29    0.44
   5   3  -5   28.10    0.55
   5   3  -5   29.41    1.29
   5   3  -5   28.89    0.47
  -5  -3   5   28.54    0.49
  -5  -3   5   27.25    0.55
  -5  -3   5   28.61    1.22
   3   3  -5  285.48    4.10
   3   3  -5  290.64    6.17
   3   3  -5  286.47    4.21
  -3  -3   5  280.84    6.09
  -3  -3   5  286.32    4.05
  -3  -3   5  284.04    4.21
   1   3  -5  117.74    1.72
   1   3  -5  119.98    1.81
   1   3  -5  120.79    2.77
  -1  -3   5  120.12    1.72
  -1  -3   5  120.37    2.73
  -1  -3   5  120.89    1.80
  -1   3  -5   19.87    0.33
  -1   3  -5   19.59    0.79
  -1   3  -5   19.77    0.37
   1  -3   5   19.70    0.36
   1  -3   5   21.24    0.78
   1  -3   5   20.13    0.36
  -3   3  -5   12.96    0.75
  -3   3  -5   11.53    0.23
  -3   3  -5   11.99    0.28
   3  -3   5   11.33    0.70
  -5   3  -5   12.56    0.32
  -5   3  -5   11.99    0.26
   5  -3   5   11.64    0.86
  -7   3  -5   40.43    0.76
  -7   3  -5   38.85    0.67
   7  -3   5   39.51    1.69
  -9   3  -5   18.01    0.51
  -9   3  -5   17.09    0.42
   9  -3   5   18.89    1.43
 -11   3  -5    6.53    0.40
 -11   3  -5    5.93    0.31
  11  -3   5    4.24    1.11
 -12  -2   5   -0.13    0.17
  10   2  -5   11.56    1.29
 -10  -2   5   12.42    0.34
 -10  -2   5   11.95    0.43
   8   2  -5   36.24    1.72
  -8  -2   5   38.18    0.75
  -8  -2   5   37.11    0.66
   6   2  -5   19.56    1.14
   6   2  -5   21.85    0.37
   6   2  -5   22.92    0.46
  -6  -2   5   23.37    1.14
  -6  -2   5   22.13    0.47
  -6  -2   5   22.09    0.41
   4   2  -5   16.26    0.34
   4   2  -5   16.67    0.29
   4   2  -5   14.42    0.85
  -4  -2   5   16.47    0.83
  -4  -2   5   16.64    0.35
  -4  -2   5   16.62    0.30
   2   2  -5   38.00    0.62
   2   2  -5   36.83    1.14
   2   2  -5   36.72    0.56
  -2  -2   5   37.18    0.58
  -2  -2   5   37.31    0.61
  -2  -2   5   38.04    1.12
   0   2  -5   28.82    0.49
   0   2  -5   29.13    0.45
   0   2  -5   29.44    0.92
   0  -2   5   29.77    0.49
   0  -2   5   29.52    0.90
   0  -2   5   29.06    0.45
  -2   2  -5    4.16    0.12
  -2   2  -5    4.22    0.44
  -2   2  -5    4.09    0.15
   2  -2   5    4.61    0.44
   2  -2   5    4.45    0.11
   2  -2   5    4.45    0.14
  -4   2  -5   90.35    1.44
  -4   2  -5   90.77    1.35
  -4   2  -5   94.49    2.41
   4  -2   5   93.36    1.43
   4  -2   5   90.25    2.38
  -6   2  -5    6.87    0.21
  -6   2  -5    6.41    0.26
   6  -2   5    5.72    0.74
  -8   2  -5    0.25    0.12
  -8   2  -5    0.02    0.17
   8  -2   5    0.29    0.70
 -10   2  -5    2.32    0.20
 -10   2  -5    2.29    0.27
  10  -2   5    3.48    1.04
  11   1  -5    4.73    1.11
 -11  -1   5    2.99    0.21
 -11  -1   5    3.57    0.30
   9   1  -5    5.85    0.96
  -9  -1   5    5.14    0.29
  -9  -1   5    5.71    0.23
   7   1  -5    1.36    0.60
  -7  -1   5    0.86    0.11
  -7  -1   5    0.60    0.14
   5   1  -5    6.04    0.20
   5   1  -5    6.43    0.13
   5   1  -5    6.65    0.65
  -5  -1   5    6.25    0.21
  -5  -1   5    6.67    0.17
  -5  -1   5    6.74    0.61
   3   1  -5   19.43    0.31
   3   1  -5   19.13    0.35
   3   1  -5   19.26    0.79
  -3  -1   5   19.64    0.76
  -3  -1   5   18.93    0.33
  -3  -1   5   19.02    0.36
   1   1  -5   53.23    0.77
   1   1  -5   53.88    1.35
   1   1  -5   53.76    0.82
  -1  -1   5   52.67    1.33
  -1  -1   5   51.01    0.78
  -1  -1   5   53.08    0.82
  -1   1  -5   50.03    1.35
  -1   1  -5   50.74    0.75
  -1   1  -5   52.13    0.81
   1  -1   5   52.03    1.33
   1  -1   5   50.08    0.76
   1  -1   5   50.71    0.80
  -3   1  -5   16.37    0.80
  -3   1  -5   16.09    0.33
  -3   1  -5   15.85    0.29
   3  -1   5   16.28    0.32
   3  -1   5   15.16    0.77
   3  -1   5   15.67    0.28
  -5   1  -5    0.83    0.46
  -5   1  -5    0.95    0.13
  -5   1  -5    0.68    0.09
   5  -1   5    0.48    0.46
   5  -1   5    0.76    0.07
  -7   1  -5    2.18    0.20
  -7   1  -5    2.30    0.15
   7  -1   5    1.86    0.69
  -9   1  -5    1.95    0.24
  -9   1  -5    1.81    0.17
   9  -1   5    2.62    0.89
 -11   1  -5    3.30    0.24
  11  -1   5    4.00    1.15
  12   0  -5   -0.04    0.97
 -12   0   5   -0.01    0.17
 -12   0   5    0.04    0.24
  10   0  -5   -0.57    0.77
 -10   0   5    0.24    0.14
 -10   0   5    0.09    0.18
   8   0  -5   -0.27    0.61
  -8   0   5    0.00    0.10
  -8   0   5    0.23    0.14
   6   0  -5    0.27    0.43
  -6   0   5   -0.08    0.10
  -6   0   5   -0.08    0.06
   4   0  -5    0.05    0.29
  -4   0   5   -0.07    0.04
  -4   0   5   -0.11    0.06
   2   0  -5    0.02    0.19
  -2   0   5   -0.01    0.03
  -2   0   5   -0.12    0.04
   0   0  -5    0.05    0.04
   0   0  -5    0.00    0.02
   0   0   5    0.04    0.03
   0   0   5    0.10    0.18
   0   0   5   -0.02    0.04
  -2   0  -5    0.07    0.06
  -2   0  -5   -0.09    0.26
  -2   0  -5   -0.02    0.04
   2   0   5   -0.05    0.04
   2   0   5   -0.14    0.06
   2   0   5   -0.15    0.24
  -4   0  -5    0.35    0.37
  -4   0  -5    0.10    0.09
  -4   0  -5    0.20    0.06
   4   0   5    0.17    0.37
   4   0   5    0.01    0.06
   4   0   5    0.30    0.08
  -6   0  -5    0.06    0.13
  -6   0  -5   -0.06    0.08
   6   0   5    0.05    0.08
   6   0   5    1.14    0.57
  -8   0  -5   -0.03    0.17
  -8   0  -5   -0.12    0.11
   8   0   5   -0.44    0.66
 -10   0  -5   -0.25    0.14
  11  -1  -5    3.14    0.97
 -11   1   5    3.76    0.23
 -11   1   5    3.51    0.30
   9  -1  -5    4.95    0.87
  -9   1   5    5.58    0.22
  -9   1   5    5.78    0.28
   7  -1  -5    1.12    0.54
  -7   1   5    0.65    0.13
  -7   1   5    0.82    0.09
   5  -1  -5    6.44    0.57
   5  -1  -5    6.81    0.55
  -5   1   5    6.15    0.14
  -5   1   5    6.41    0.20
  -5   1   5    6.82    0.21
   3  -1  -5   19.65    0.68
   3  -1  -5   19.25    0.70
  -3   1   5   19.76    0.34
  -3   1   5   19.57    0.35
   1  -1  -5   53.97    1.28
  -1   1   5   53.39    0.81
  -1   1   5   53.43    0.82
  -1  -1  -5   51.36    0.80
  -1  -1  -5   49.57    1.34
  -1  -1  -5   50.89    0.73
   1   1   5   49.20    0.75
   1   1   5   51.03    0.79
   1   1   5   52.10    1.34
  -3  -1  -5   17.49    0.85
  -3  -1  -5   15.77    0.34
  -3  -1  -5   16.22    0.28
   3   1   5   15.95    0.82
   3   1   5   16.20    0.31
   3   1   5   16.34    0.33
  -5  -1  -5    1.26    0.50
  -5  -1  -5    0.62    0.13
  -5  -1  -5    0.84    0.09
   5   1   5    0.80    0.10
   5   1   5    0.95    0.13
   5   1   5    1.04    0.50
  -7  -1  -5    2.24    0.15
  -7  -1  -5    2.17    0.21
   7   1   5    2.20    0.14
   7   1   5    1.80    0.70
  -9  -1  -5    1.87    0.17
 -11  -1  -5    3.31    0.23
  12  -2  -5    0.71    0.95
 -12   2   5    0.06    0.24
 -12   2   5    0.09    0.17
  10  -2  -5   12.28    1.19
 -10   2   5   11.80    0.40
 -10   2   5   12.06    0.32
   8  -2  -5   36.14    1.53
  -8   2   5   37.48    0.61
  -8   2   5   36.73    0.71
   6  -2  -5   21.32    0.99
  -6   2   5   22.34    0.44
   4  -2  -5   19.75    0.72
   4  -2  -5   16.73    0.70
  -4   2   5   16.98    0.32
  -4   2   5   16.74    0.31
   2  -2  -5   39.17    0.93
   2  -2  -5   37.73    0.95
  -2   2   5   38.38    0.59
  -2   2   5   38.21    0.59
   0  -2  -5   29.37    0.83
   0  -2  -5   29.49    0.86
   0   2   5   30.22    0.48
   0   2   5   30.12    0.48
   0   2   5   29.33    0.48
  -2  -2  -5    5.04    0.48
  -2  -2  -5    4.40    0.15
  -2  -2  -5    4.33    0.08
   2   2   5    5.33    0.48
   2   2   5    4.28    0.15
   2   2   5    4.36    0.12
  -4  -2  -5   92.29    1.48
  -4  -2  -5   90.95    2.51
  -4  -2  -5   95.21    1.36
   4   2   5   92.57    1.40
   4   2   5   92.85    1.47
   4   2   5   96.08    2.52
  -6  -2  -5    6.91    0.85
  -6  -2  -5    6.98    0.20
   6   2   5    7.34    0.23
   6   2   5    7.12    0.27
   6   2   5    6.70    0.85
  -8  -2  -5    0.26    0.12
   8   2   5    0.27    0.11
 -10  -2  -5    2.45    0.20
  11  -3  -5    5.55    1.06
 -11   3   5    3.38    0.21
 -11   3   5    2.61    0.27
   9  -3  -5   -0.50    0.60
  -9   3   5    0.02    0.15
   7  -3  -5   23.51    1.09
  -7   3   5   22.90    0.48
   5  -3  -5   27.85    0.96
   5  -3  -5   29.47    0.96
  -5   3   5   29.53    0.50
  -5   3   5   28.29    0.49
   3  -3  -5  285.04    5.76
   3  -3  -5  293.82    5.75
  -3   3   5  287.16    4.19
  -3   3   5  281.39    4.18
   1  -3  -5  126.44    2.55
   1  -3  -5  118.32    2.57
  -1   3   5  125.19    1.79
  -1   3   5  119.03    1.79
  -1  -3  -5   18.34    0.76
  -1  -3  -5   19.01    0.71
   1   3   5   19.79    0.29
   1   3   5   19.91    0.35
  -3  -3  -5   12.70    0.80
  -3  -3  -5   12.35    0.29
   3   3   5   11.84    0.77
   3   3   5   12.03    0.29
   3   3   5   11.93    0.25
  -5  -3  -5   12.84    0.24
  -5  -3  -5   13.71    1.02
   5   3   5   12.54    0.29
   5   3   5   12.06    0.34
  -7  -3  -5   40.48    0.66
   7   3   5   40.29    0.71
  -9  -3  -5   18.00    0.40
  12  -4  -5    8.26    1.12
 -12   4   5   10.05    0.43
  10  -4  -5   26.51    1.47
 -10   4   5   27.02    0.61
   8  -4  -5   53.06    1.73
  -8   4   5   51.83    0.91
   6  -4  -5   48.37    1.38
   6  -4  -5   45.12    1.31
  -6   4   5   47.27    0.78
   4  -4  -5    1.40    0.20
   4  -4  -5    1.21    0.20
  -4   4   5    1.26    0.07
  -4   4   5    1.20    0.07
   0  -4  -5   66.27    1.61
   0  -4  -5   67.03    1.57
   0   4   5   67.88    1.01
   0   4   5   65.26    1.02
  -2  -4  -5  152.76    3.55
   2   4   5  154.69    2.20
   2   4   5  155.10    2.32
  -4  -4  -5   62.77    1.99
   4   4   5   63.57    1.07
   4   4   5   64.93    0.99
  -6  -4  -5    7.64    0.93
   6   4   5    7.50    0.24
   6   4   5    7.52    0.30
   8   4   5    2.15    0.17
  11  -5  -5    7.06    1.00
 -11   5   5    6.01    0.34
   9  -5  -5    2.32    0.68
  -9   5   5    2.44    0.21
   7  -5  -5   29.00    1.08
  -7   5   5   27.14    0.52
   5  -5  -5   94.95    1.99
  -5   5   5   94.01    1.41
  -5   5   5   93.54    1.41
   1  -5  -5  133.78    2.72
   1  -5  -5  130.44    2.75
  -1   5   5  130.75    1.94
  -1   5   5  132.29    1.94
  -1  -5  -5   55.73    1.49
  -1  -5  -5   54.85    1.54
   1   5   5   53.71    0.88
   1   5   5   55.17    0.88
  -3  -5  -5    0.84    0.48
   3   5   5    0.76    0.13
   3   5   5    0.43    0.07
  -5  -5  -5   11.04    1.01
   5   5   5   12.60    0.29
   5   5   5   12.37    0.36
  -7  -5  -5   27.80    1.62
   7   5   5   27.26    0.54
   7   5   5   26.71    0.63
   9   5   5   31.32    0.63
  10  -6  -5   27.60    1.33
 -10   6   5   26.48    0.60
   8  -6  -5   17.63    0.92
  -8   6   5   17.55    0.41
   6  -6  -5   40.15    0.88
  -6   6   5   39.54    0.66
   0  -6  -5   53.81    1.41
   0  -6  -5   53.88    1.38
   0   6   5   52.88    0.85
   0   6   5   53.85    0.85
  -2  -6  -5   63.07    1.84
   2   6   5   61.75    1.02
   2   6   5   61.46    0.90
  -4  -6  -5   27.80    1.40
   4   6   5   27.80    0.49
   4   6   5   28.51    0.59
  -6  -6  -5   29.54    1.62
   6   6   5   29.05    0.56
   6   6   5   29.20    0.65
   8   6   5    0.82    0.17
  10   6   5    3.81    0.25
   9  -7  -5    0.36    0.49
  -9   7   5   -0.03    0.16
  -7   7   5    0.44    0.12
  -5   7   5   78.59    1.18
  -5   7   5   79.46    1.18
   1  -7  -5   49.43    1.14
   1  -7  -5   50.95    1.15
  -1   7   5   49.22    0.78
  -1   7   5   49.10    0.78
  -1  -7  -5   41.94    1.35
   1   7   5   40.81    0.71
  -3  -7  -5    0.46    0.53
   3   7   5    0.20    0.08
   3   7   5    0.30    0.13
  -5  -7  -5    4.22    0.90
   5   7   5    3.35    0.25
   5   7   5    3.11    0.18
  -7  -7  -5    9.74    1.25
   7   7   5   10.93    0.41
   7   7   5   11.01    0.32
   9   7   5    8.84    0.34
 -10   8   5    1.95    0.23
  -8   8   5   13.27    0.34
  -6   8   5    0.44    0.10
  -2   8   5    2.33    0.12
  -2   8   5    2.27    0.13
   0  -8  -5    5.95    0.48
   0   8   5    5.78    0.21
  -2  -8  -5   14.68    0.97
   2   8   5   15.49    0.39
  -4  -8  -5    5.37    0.88
   4   8   5    4.90    0.20
   4   8   5    5.20    0.28
  -6  -8  -5    0.87    0.85
   6   8   5    0.99    0.15
   6   8   5    1.24    0.22
  -8  -8  -5   -1.09    0.95
   8   8   5    0.40    0.18
  -9   9   5    0.04    0.16
  -7   9   5    1.27    0.13
   1  -9  -5    7.16    0.31
  -1   9   5    6.65    0.22
  -1  -9  -5   -0.03    0.45
   1   9   5   -0.05    0.13
  -3  -9  -5    3.32    0.74
   3   9   5    3.57    0.24
  -5  -9  -5    0.80    0.82
   5   9   5    0.58    0.14
   5   9   5    0.52    0.21
  -7  -9  -5   -0.26    0.96
   7   9   5    0.37    0.24
   7   9   5    0.21    0.15
  -8  10   5    1.09    0.16
  -2  10   5    2.41    0.14
   0 -10  -5    2.78    0.43
   0  10   5    2.51    0.18
  -2 -10  -5    1.92    0.65
   2  10   5    2.10    0.20
  -4 -10  -5   -0.38    0.78
   4  10   5    0.23    0.20
   4  10   5    0.07    0.12
  -6 -10  -5    0.04    0.94
   6  10   5    0.31    0.16
   6  10   5    0.49    0.23
  -1  11   5    2.72    0.18
  -1 -11  -5    1.30    0.54
   1  11   5    1.60    0.19
  -3 -11  -5    0.52    0.74
   3  11   5    0.16    0.19
  -5 -11  -5    0.59    0.94
   5  11   5    1.09    0.17
   5  11   5    0.93    0.23
  -2  12   5    2.12    0.16
   0  12   5    3.25    0.23
  -2 -12  -5    6.54    0.83
   4  12  -6   14.64    0.39
   4  12  -6   15.32    0.51
   2  12  -6    9.07    0.40
   2  12  -6    9.68    0.31
  -2 -12   6    8.67    1.05
   0  12  -6   12.37    0.41
   0 -12   6   13.77    1.15
  -2  12  -6   11.14    0.40
   2 -12   6   11.09    1.04
   5  11  -6    5.07    0.26
   5  11  -6    5.82    0.36
  -5 -11   6    6.07    1.12
   3  11  -6   13.28    0.34
   3  11  -6   13.10    0.45
  -3 -11   6   11.21    1.11
   1  11  -6    0.08    0.18
   1  11  -6   -0.08    0.11
  -1 -11   6    0.76    0.69
  -1  11  -6   12.45    0.38
   1 -11   6   10.76    0.97
  -3  11  -6    5.91    0.32
   3 -11   6    7.47    0.92
  -5  11  -6   11.88    0.42
   5 -11   6    9.40    0.99
   8  10  -6    0.94    0.19
   6  10  -6    1.64    0.26
   6  10  -6    1.31    0.17
  -6 -10   6    0.54    0.90
   4  10  -6   25.98    0.61
   4  10  -6   24.48    0.49
  -4 -10   6   22.86    1.51
   2  10  -6   80.70    1.38
   2  10  -6   81.36    1.25
  -2 -10   6   78.83    2.47
   0  10  -6   34.18    0.68
   0 -10   6   33.36    1.46
  -2  10  -6   26.22    0.57
   2 -10   6   27.42    1.33
  -4  10  -6    1.01    0.20
   4 -10   6    0.56    0.65
  -6  10  -6    0.24    0.20
   6 -10   6    0.36    0.75
   9   9  -6    7.29    0.31
   7   9  -6   22.21    0.48
  -7  -9   6   23.79    1.71
   5   9  -6   36.19    0.65
   5   9  -6   36.71    0.77
  -5  -9   6   34.06    1.75
   3   9  -6    0.23    0.11
   3   9  -6    0.54    0.18
  -3  -9   6    0.27    0.64
   1   9  -6    1.40    0.12
   1   9  -6    1.29    0.18
  -1  -9   6    1.23    0.58
  -1   9  -6    2.13    0.18
   1  -9   6    1.50    0.58
  -3   9  -6   49.25    0.88
   3  -9   6   47.89    1.72
  -5   9  -6   17.32    0.45
   5  -9   6   17.06    1.15
  -7   9  -6   10.18    0.39
   7  -9   6    7.76    1.01
   8   8  -6    1.98    0.19
   6   8  -6    5.72    0.22
   6   8  -6    5.90    0.32
  -6  -8   6    5.03    0.99
   4   8  -6   24.69    0.46
   4   8  -6   24.51    0.56
  -4  -8   6   22.68    1.34
   2   8  -6   69.41    1.16
   2   8  -6   67.82    1.05
  -2  -8   6   67.60    2.08
   0   8  -6  108.56    1.72
   0   8  -6  110.68    1.60
   0  -8   6  105.94    2.79
  -2   8  -6   15.91    0.39
   2  -8   6   17.17    1.01
  -4   8  -6    2.68    0.20
   4  -8   6    2.20    0.64
  -6   8  -6    3.79    0.25
   6  -8   6    2.72    0.78
  -8   8  -6    5.75    0.34
   8  -8   6    4.36    0.95
   9   7  -6    3.09    0.20
   7   7  -6   15.36    0.36
  -7  -7   6   13.17    1.28
   5   7  -6   15.25    0.33
   5   7  -6   15.23    0.42
  -5  -7   6   14.13    1.19
   3   7  -6    2.02    0.18
   3   7  -6    2.18    0.13
  -3  -7   6    2.42    0.61
   1   7  -6    0.56    0.08
   1   7  -6    0.49    0.13
  -1  -7   6   -0.18    0.42
  -1   7  -6    7.71    0.26
  -1   7  -6    8.35    0.20
   1  -7   6    8.60    0.74
  -3   7  -6    6.23    0.25
  -3   7  -6    6.38    0.18
   3  -7   6    7.36    0.74
  -5   7  -6   19.12    0.38
  -5   7  -6   19.37    0.46
   5  -7   6   18.79    1.15
  -7   7  -6    7.70    0.34
  -7   7  -6    8.11    0.26
   7  -7   6    8.79    1.01
  -9   7  -6    1.20    0.25
  -9   7  -6    1.46    0.20
   8   6  -6    0.21    0.12
   6   6  -6    0.28    0.10
   6   6  -6    0.25    0.16
  -6  -6   6    0.23    0.65
   4   6  -6   36.83    0.71
   4   6  -6   38.92    0.63
  -4  -6   6   36.27    1.52
   2   6  -6   14.37    0.35
   2   6  -6   14.46    0.29
  -2  -6   6   14.72    0.89
   0   6  -6   39.26    0.68
   0   6  -6   37.85    0.60
   0  -6   6   37.94    1.32
  -2   6  -6   19.27    0.41
  -2   6  -6   19.62    0.34
   2  -6   6   19.90    0.98
  -4   6  -6    0.31    0.08
  -4   6  -6    0.37    0.13
   4  -6   6    0.68    0.51
  -6   6  -6    0.69    0.12
  -6   6  -6    0.70    0.17
   6  -6   6    0.37    0.60
  -8   6  -6    2.39    0.19
  -8   6  -6    2.30    0.25
   8  -6   6    2.54    0.85
 -11  -5   6    0.04    0.16
  -9  -5   6    0.21    0.13
   7   5  -6    0.04    0.10
  -7  -5   6   -0.18    0.10
   5   5  -6   17.13    0.42
   5   5  -6   17.33    0.34
  -5  -5   6   16.22    1.09
  -5  -5   6   17.14    0.33
   3   5  -6    6.31    0.17
   3   5  -6    6.62    0.71
   3   5  -6    6.33    0.23
  -3  -5   6    6.22    0.66
  -3  -5   6    5.81    0.14
  -3  -5   6    6.18    0.21
   1   5  -6    2.98    0.16
   1   5  -6    4.01    0.52
   1   5  -6    3.15    0.12
  -1  -5   6    3.02    0.14
  -1  -5   6    2.76    0.45
  -1   5  -6    1.56    0.12
  -1   5  -6    1.46    0.08
   1  -5   6    1.61    0.42
  -3   5  -6    0.38    0.07
  -3   5  -6    0.37    0.11
   3  -5   6    0.39    0.44
  -5   5  -6    0.37    0.09
  -5   5  -6    0.26    0.13
   5  -5   6    0.11    0.49
  -7   5  -6    0.21    0.12
  -7   5  -6    0.13    0.16
   7  -5   6    0.60    0.67
  -9   5  -6    0.29    0.16
  -9   5  -6    0.23    0.22
   9  -5   6    0.37    0.80
 -12  -4   6    2.88    0.24
 -10  -4   6    0.91    0.17
   8   4  -6    1.17    0.12
  -8  -4   6    1.32    0.15
   6   4  -6    0.20    0.13
   6   4  -6    0.34    0.09
   6   4  -6   -0.01    0.59
  -6  -4   6    0.26    0.54
  -6  -4   6    0.26    0.14
  -6  -4   6    0.19    0.10
   4   4  -6    5.04    0.67
   4   4  -6    6.57    0.17
   4   4  -6    6.03    0.23
  -4  -4   6    5.36    0.65
  -4  -4   6    6.30    0.17
  -4  -4   6    6.40    0.22
   2   4  -6    5.12    0.55
   2   4  -6    4.26    0.13
   2   4  -6    4.37    0.18
  -2  -4   6    4.50    0.12
  -2  -4   6    4.23    0.50
  -2  -4   6    4.91    0.17
   0   4  -6   13.92    0.30
   0   4  -6   14.17    0.75
   0   4  -6   13.48    0.25
   0  -4   6   13.52    0.28
   0  -4   6   13.67    0.72
  -2   4  -6    4.60    0.18
  -2   4  -6    4.67    0.14
   2  -4   6    5.05    0.52
  -4   4  -6    3.76    0.20
  -4   4  -6    3.81    0.15
   4  -4   6    3.37    0.58
  -6   4  -6    1.18    0.12
  -6   4  -6    1.26    0.16
   6  -4   6    1.40    0.63
  -8   4  -6    0.06    0.13
  -8   4  -6    0.06    0.19
   8  -4   6    0.54    0.76
 -10   4  -6    0.78    0.24
 -10   4  -6    0.80    0.18
  10  -4   6    0.39    0.93
 -11  -3   6    0.55    0.18
   9   3  -6   12.90    1.28
  -9  -3   6   12.49    0.33
   7   3  -6   78.33    2.54
   7   3  -6   79.37    1.19
  -7  -3   6   79.42    1.23
  -7  -3   6   80.03    1.34
   5   3  -6   42.87    0.67
   5   3  -6   42.79    0.76
   5   3  -6   44.42    1.62
  -5  -3   6   41.83    1.52
  -5  -3   6   42.37    0.76
  -5  -3   6   42.84    0.69
   3   3  -6    6.04    0.19
   3   3  -6    5.08    0.56
   3   3  -6    5.84    0.15
  -3  -3   6    5.37    0.55
  -3  -3   6    5.68    0.19
  -3  -3   6    5.78    0.16
   1   3  -6    0.37    0.29
   1   3  -6    0.50    0.05
   1   3  -6    0.45    0.08
  -1  -3   6    0.58    0.08
  -1  -3   6    0.48    0.28
  -1  -3   6    0.49    0.05
  -1   3  -6    2.34    0.10
  -1   3  -6    2.35    0.13
   1  -3   6    2.62    0.12
   1  -3   6    2.37    0.12
   1  -3   6    2.51    0.08
   1  -3   6    2.35    0.37
  -3   3  -6   70.11    1.05
  -3   3  -6   69.32    1.13
  -3   3  -6   72.27    1.96
   3  -3   6   71.39    1.11
   3  -3   6   67.29    1.91
  -5   3  -6   35.19    0.66
  -5   3  -6   36.19    0.59
   5  -3   6   32.91    1.37
  -7   3  -6   11.51    0.37
  -7   3  -6   11.62    0.30
   7  -3   6   11.40    1.07
  -9   3  -6    0.19    0.14
  -9   3  -6    0.40    0.22
   9  -3   6   -0.32    0.73
  12   2  -6   11.23    1.49
 -12  -2   6   10.17    0.36
  10   2  -6    4.83    1.05
 -10  -2   6    4.12    0.29
 -10  -2   6    4.25    0.24
   8   2  -6    1.91    0.75
  -8  -2   6    1.45    0.14
  -8  -2   6    1.31    0.19
   6   2  -6    0.55    0.07
   6   2  -6    0.28    0.50
  -6  -2   6    0.50    0.13
  -6  -2   6    0.38    0.09
  -6  -2   6    0.26    0.46
   4   2  -6   59.70    0.89
   4   2  -6   58.57    1.78
   4   2  -6   60.38    0.97
  -4  -2   6   60.12    0.92
  -4  -2   6   60.80    1.74
  -4  -2   6   59.54    0.98
   2   2  -6  106.96    1.56
   2   2  -6  108.15    1.64
   2   2  -6  108.47    2.58
  -2  -2   6  109.58    1.64
  -2  -2   6  111.84    2.55
  -2  -2   6  105.96    1.58
   0   2  -6   75.12    1.10
   0   2  -6   76.43    1.90
   0   2  -6   74.79    1.17
   0  -2   6   76.00    1.11
   0  -2   6   75.12    1.16
   0  -2   6   76.49    1.88
  -2   2  -6   37.36    0.57
  -2   2  -6   36.22    0.63
  -2   2  -6   35.95    1.21
   2  -2   6   37.06    0.62
   2  -2   6   36.83    0.57
   2  -2   6   37.88    1.21
  -4   2  -6    0.88    0.09
  -4   2  -6    0.61    0.42
  -4   2  -6    0.98    0.12
   4  -2   6    0.97    0.44
   4  -2   6    1.04    0.06
   4  -2   6    1.24    0.12
  -6   2  -6    0.72    0.15
  -6   2  -6    0.67    0.10
   6  -2   6    1.32    0.60
  -8   2  -6   16.13    0.46
  -8   2  -6   15.64    0.37
   8  -2   6   16.63    1.31
 -10   2  -6   10.57    0.35
  10  -2   6   12.35    1.35
  11   1  -6   12.42    1.35
 -11  -1   6   10.41    0.34
 -11  -1   6   10.90    0.43
   9   1  -6   45.91    1.97
  -9  -1   6   45.66    0.78
  -9  -1   6   44.74    0.88
   7   1  -6   85.67    2.55
  -7  -1   6   85.91    1.31
  -7  -1   6   85.96    1.41
   5   1  -6  120.03    2.99
   5   1  -6  118.10    1.81
  -5  -1   6  117.09    1.74
  -5  -1   6  119.56    1.83
  -5  -1   6  117.82    2.90
   3   1  -6  192.50    4.15
   3   1  -6  184.41    2.66
   3   1  -6  191.57    2.79
  -3  -1   6  191.11    4.11
  -3  -1   6  185.24    2.69
  -3  -1   6  185.03    2.79
   1   1  -6    3.90    0.37
   1   1  -6    4.27    0.13
   1   1  -6    3.94    0.10
  -1  -1   6    4.07    0.37
  -1  -1   6    4.09    0.13
  -1  -1   6    4.15    0.12
  -1   1  -6  108.79    1.55
  -1   1  -6  110.09    2.53
  -1   1  -6  107.39    1.63
   1  -1   6  107.45    1.62
   1  -1   6  104.32    1.56
   1  -1   6  107.76    2.51
  -3   1  -6  114.49    2.82
  -3   1  -6  114.82    1.77
  -3   1  -6  116.52    1.68
   3  -1   6  118.85    1.76
   3  -1   6  112.01    2.80
   3  -1   6  113.87    1.68
  -5   1  -6   87.74    1.42
  -5   1  -6   88.09    1.32
   5  -1   6   89.39    1.29
   5  -1   6   84.20    2.45
  -7   1  -6   40.52    0.69
  -7   1  -6   39.35    0.78
   7  -1   6   39.86    1.73
  -9   1  -6    4.56    0.23
   9  -1   6    5.17    1.03
 -11   1  -6    0.70    0.19
  12   0  -6    0.61    0.86
 -12   0   6    1.97    0.28
 -12   0   6    1.79    0.21
  10   0  -6   21.91    1.52
 -10   0   6   22.70    0.57
 -10   0   6   23.04    0.48
   8   0  -6    9.27    0.96
  -8   0   6   10.23    0.33
  -8   0   6    9.90    0.26
   6   0  -6   82.92    2.31
  -6   0   6   83.56    1.34
  -6   0   6   82.89    1.24
   4   0  -6   67.65    1.80
  -4   0   6   66.88    0.99
  -4   0   6   66.64    1.06
   2   0  -6  151.13    3.23
  -2   0   6  147.51    2.18
  -2   0   6  143.54    2.10
   0   0  -6  144.82    2.14
   0   0  -6  145.12    2.04
   0   0   6  135.92    2.06
   0   0   6  145.82    2.13
   0   0   6  147.11    3.15
  -2   0  -6   59.37    1.64
  -2   0  -6   59.74    0.87
  -2   0  -6   59.23    0.94
   2   0   6   58.44    1.62
   2   0   6   58.10    0.89
   2   0   6   58.16    0.93
  -4   0  -6   79.77    2.24
  -4   0  -6   81.42    1.20
  -4   0  -6   80.44    1.29
   4   0   6   77.36    2.22
   4   0   6   80.12    1.28
   4   0   6   81.02    1.21
  -6   0  -6   50.35    0.82
  -6   0  -6   50.45    0.92
   6   0   6   53.00    1.90
   6   0   6   51.11    0.81
  -8   0  -6    6.07    0.23
   8   0   6    6.39    0.99
 -10   0  -6   18.34    0.45
  11  -1  -6    9.55    1.20
 -11   1   6   10.44    0.41
 -11   1   6   10.65    0.34
   9  -1  -6   44.58    1.87
  -9   1   6   44.44    0.86
  -9   1   6   45.36    0.76
   7  -1  -6   85.13    2.42
  -7   1   6   87.51    1.29
  -7   1   6   85.28    1.39
   5  -1  -6  122.84    2.84
   5  -1  -6  119.17    2.86
  -5   1   6  118.91    1.81
  -5   1   6  118.15    1.82
  -5   1   6  118.27    1.71
   3  -1  -6  190.59    4.04
   3  -1  -6  194.27    4.01
  -3   1   6  185.61    2.78
  -3   1   6  188.26    2.79
   1  -1  -6    3.73    0.34
  -1   1   6    4.45    0.12
  -1   1   6    4.13    0.08
  -1  -1  -6  110.53    1.64
  -1  -1  -6  108.86    2.52
  -1  -1  -6  108.08    1.53
   1   1   6  104.18    1.57
   1   1   6  107.33    1.63
   1   1   6  110.90    2.52
  -3  -1  -6  114.50    1.77
  -3  -1  -6  115.71    1.66
  -3  -1  -6  113.54    2.83
   3   1   6  115.66    1.76
   3   1   6  114.77    2.83
   3   1   6  115.12    1.69
  -5  -1  -6   87.21    1.42
  -5  -1  -6   87.28    1.30
  -5  -1  -6   89.92    2.53
   5   1   6   88.64    2.52
   5   1   6   87.22    1.33
   5   1   6   84.34    1.40
  -7  -1  -6   40.40    0.69
   7   1   6   41.43    0.69
   7   1   6   39.46    1.79
  -9  -1  -6    4.52    0.23
 -11  -1  -6    0.71    0.18
  12  -2  -6   10.97    1.28
 -12   2   6   10.02    0.35
 -12   2   6   10.59    0.45
  10  -2  -6    3.00    0.84
 -10   2   6    4.23    0.21
 -10   2   6    4.07    0.27
   8  -2  -6    1.21    0.60
  -8   2   6    1.54    0.17
  -8   2   6    1.48    0.11
   6  -2  -6    0.63    0.41
  -6   2   6    0.31    0.10
   4  -2  -6   64.03    1.56
   4  -2  -6   60.61    1.56
  -4   2   6   60.14    0.95
  -4   2   6   61.36    0.96
   2  -2  -6  109.28    2.40
   2  -2  -6  112.32    2.37
  -2   2   6  109.45    1.63
  -2   2   6  109.88    1.63
   0  -2  -6   75.76    1.82
   0  -2  -6   76.68    1.78
   0   2   6   75.45    1.15
   0   2   6   75.63    1.15
  -2  -2  -6   38.28    0.64
  -2  -2  -6   38.60    1.23
  -2  -2  -6   36.61    0.54
   2   2   6   37.71    0.64
   2   2   6   36.07    0.59
   2   2   6   38.33    1.22
  -4  -2  -6    1.11    0.49
  -4  -2  -6    0.98    0.07
  -4  -2  -6    1.12    0.13
   4   2   6    1.00    0.13
   4   2   6    1.12    0.10
   4   2   6    1.00    0.47
  -6  -2  -6    0.55    0.61
  -6  -2  -6    0.73    0.10
   6   2   6    0.76    0.11
   6   2   6    0.70    0.15
  -8  -2  -6   16.88    0.38
   8   2   6   17.66    0.39
 -10  -2  -6   10.70    0.33
  11  -3  -6   -0.56    0.75
 -11   3   6    0.62    0.22
 -11   3   6    0.45    0.14
   9  -3  -6   12.49    1.06
  -9   3   6   11.90    0.37
   7  -3  -6   78.97    2.18
  -7   3   6   78.57    1.27
   5  -3  -6   41.06    1.23
   5  -3  -6   42.05    1.22
  -5   3   6   43.21    0.70
  -5   3   6   42.25    0.69
   3  -3  -6    6.06    0.38
   3  -3  -6    6.31    0.38
  -3   3   6    5.99    0.14
  -3   3   6    5.63    0.13
   1  -3  -6    0.64    0.22
   1  -3  -6    0.39    0.18
  -1   3   6    0.51    0.06
  -1   3   6    0.36    0.05
  -1  -3  -6    3.10    0.41
  -1  -3  -6    2.59    0.35
   1   3   6    2.33    0.12
   1   3   6    2.33    0.07
   1   3   6    2.43    0.13
  -3  -3  -6   72.20    2.04
  -3  -3  -6   73.04    1.14
   3   3   6   69.71    1.14
   3   3   6   69.63    1.07
   3   3   6   68.02    2.00
  -5  -3  -6   37.19    0.58
  -5  -3  -6   36.53    1.57
   5   3   6   37.03    0.71
   5   3   6   37.45    0.64
  -7  -3  -6   11.53    0.27
   7   3   6   11.88    0.32
  12  -4  -6    2.50    0.89
 -12   4   6    2.28    0.29
  10  -4  -6    1.38    0.73
 -10   4   6    1.07    0.20
   8  -4  -6    1.09    0.56
  -8   4   6    1.01    0.16
   6  -4  -6    0.06    0.36
   6  -4  -6   -0.02    0.32
  -6   4   6    0.05    0.09
   4  -4  -6    6.61    0.38
   4  -4  -6    5.88    0.36
  -4   4   6    5.93    0.15
  -4   4   6    6.04    0.14
   2  -4  -6    4.59    0.27
   2  -4  -6    4.44    0.29
  -2   4   6    4.36    0.11
  -2   4   6    4.38    0.10
   0  -4  -6   13.46    0.60
   0  -4  -6   14.26    0.66
   0   4   6   13.78    0.27
   0   4   6   13.70    0.27
  -2  -4  -6    5.25    0.58
   2   4   6    4.37    0.17
   2   4   6    4.40    0.13
  -4  -4  -6    4.99    0.71
   4   4   6    3.95    0.16
   4   4   6    3.80    0.21
  -6  -4  -6    1.46    0.72
   6   4   6    1.25    0.18
   6   4   6    0.88    0.13
   8   4   6    0.10    0.14
  11  -5  -6    0.32    0.76
 -11   5   6    0.40    0.21
   9  -5  -6    0.95    0.61
  -9   5   6    0.10    0.16
   7  -5  -6   -0.23    0.39
  -7   5   6   -0.04    0.11
   5  -5  -6   17.08    0.47
  -5   5   6   16.94    0.31
  -5   5   6   16.58    0.31
   1  -5  -6    3.38    0.32
   1  -5  -6    3.34    0.27
  -1   5   6    3.14    0.12
  -1   5   6    3.20    0.12
  -1  -5  -6    1.41    0.35
  -1  -5  -6    1.47    0.40
   1   5   6    1.51    0.11
   1   5   6    1.60    0.12
  -3  -5  -6    0.59    0.50
   3   5   6    0.71    0.13
   3   5   6    0.33    0.08
  -5  -5  -6   -0.20    0.64
   5   5   6    0.16    0.15
   5   5   6    0.43    0.11
  -7  -5  -6   -0.14    0.78
   7   5   6    0.10    0.13
   7   5   6    0.13    0.18
   9   5   6    0.80    0.17
  10  -6  -6    3.09    0.74
 -10   6   6    4.25    0.27
   8  -6  -6   -0.04    0.44
  -8   6   6    0.30    0.14
  -6   6   6    0.10    0.09
  -2   6   6   14.04    0.25
  -2   6   6   14.18    0.24
   0  -6  -6   38.51    1.17
   0  -6  -6   40.29    1.13
   0   6   6   39.10    0.65
   0   6   6   38.79    0.65
  -2  -6  -6   20.16    1.05
   2   6   6   19.43    0.42
   2   6   6   19.50    0.32
  -4  -6  -6   -0.33    0.58
   4   6   6    0.46    0.15
   4   6   6    0.44    0.10
  -6  -6  -6    1.37    0.80
   6   6   6    0.78    0.13
   6   6   6    0.56    0.19
   8   6   6    2.76    0.22
   9  -7  -6    3.06    0.45
  -9   7   6    3.15    0.22
  -7   7   6   15.25    0.33
   1  -7  -6    0.17    0.20
   1  -7  -6    0.27    0.20
  -1   7   6    0.60    0.09
  -1   7   6    0.36    0.08
  -1  -7  -6    8.54    0.69
   1   7   6    8.31    0.25
  -3  -7  -6    5.34    0.77
   3   7   6    6.64    0.18
   3   7   6    6.24    0.27
  -5  -7  -6   19.16    1.36
   5   7   6   19.97    0.50
   5   7   6   19.44    0.42
  -7  -7  -6    6.99    1.18
   7   7   6    7.27    0.37
   7   7   6    7.96    0.30
   9   7   6    0.98    0.19
  -8   8   6    1.66    0.16
  -6   8   6    5.80    0.17
  -2   8   6   66.26    1.03
  -2   8   6   69.27    1.03
   0  -8  -6  111.22    2.52
   0   8   6  107.28    1.68
  -2  -8  -6   16.48    1.07
   2   8   6   15.89    0.40
  -4  -8  -6    1.27    0.71
   4   8   6    2.60    0.23
   4   8   6    2.80    0.17
  -6  -8  -6    3.15    0.96
   6   8   6    3.85    0.23
   6   8   6    3.33    0.29
  -8  -8  -6    6.25    1.27
   8   8   6    5.78    0.28
  -9   9   6    7.06    0.28
  -7   9   6   24.89    0.45
  -1   9   6    1.30    0.13
  -1  -9  -6    2.60    0.56
   1   9   6    1.90    0.17
  -3  -9  -6   46.97    1.82
   3   9   6   46.21    0.87
  -5  -9  -6   16.69    1.44
   5   9   6   17.01    0.49
   5   9   6   16.85    0.40
  -7  -9  -6   10.59    1.44
   7   9   6    9.39    0.44
   7   9   6    9.80    0.34
  -8  10   6    0.99    0.14
  -2  10   6   82.20    1.27
   0 -10  -6   35.02    1.06
   0  10   6   33.42    0.64
  -2 -10  -6   28.58    1.33
   2  10   6   25.70    0.57
  -4 -10  -6    0.50    0.79
   4  10   6    0.77    0.21
  -6 -10  -6    0.43    0.98
   6  10   6   -0.28    0.24
   6  10   6   -0.08    0.16
  -3  11   6   14.18    0.29
  -1  11   6    0.04    0.13
  -1 -11  -6   12.34    0.86
   1  11   6   10.91    0.35
  -3 -11  -6    5.47    0.92
   3  11   6    6.05    0.34
  -5 -11  -6   10.24    1.30
   5  11   6   11.53    0.44
   5  11   6   11.50    0.35
  -2  12   6    9.25    0.27
   0  12   6   12.54    0.37
  -2 -12  -6    9.58    0.89
   2  12   6   10.89    0.39
   2  12  -7    3.45    0.29
   2  12  -7    3.38    0.21
  -2 -12   7    3.69    0.93
   0  12  -7    0.30    0.21
   0 -12   7    0.36    0.76
  -2  12  -7    1.09    0.23
   2 -12   7   -0.22    0.76
   5  11  -7    0.35    0.15
   5  11  -7    0.54    0.23
  -5 -11   7    1.08    0.94
   3  11  -7    2.37    0.25
   3  11  -7    2.36    0.18
  -3 -11   7    2.07    0.85
   1  11  -7    2.10    0.16
   1  11  -7    2.24    0.24
  -1 -11   7    1.88    0.77
  -1  11  -7    7.42    0.33
   1 -11   7    7.31    0.93
  -3  11  -7    3.07    0.26
   3 -11   7    3.43    0.82
   6  10  -7   -0.06    0.22
   6  10  -7    0.00    0.14
  -6 -10   7   -0.19    0.89
   4  10  -7    2.05    0.24
   4  10  -7    2.19    0.17
  -4 -10   7    1.44    0.80
   2  10  -7    3.23    0.19
   2  10  -7    3.30    0.26
  -2 -10   7    2.59    0.78
   0  10  -7    0.50    0.12
   0  10  -7    0.64    0.17
   0 -10   7    0.22    0.64
  -2  10  -7    1.10    0.19
   2 -10   7    0.69    0.66
  -4  10  -7    0.09    0.18
   4 -10   7   -0.01    0.71
  -6  10  -7    1.82    0.25
   6 -10   7    0.95    0.81
   9   9  -7    0.83    0.18
   7   9  -7    0.05    0.15
  -7  -9   7   -0.12    0.88
   5   9  -7   -0.05    0.18
   5   9  -7    0.18    0.13
  -5  -9   7    0.93    0.82
   3   9  -7    2.39    0.16
   3   9  -7    2.50    0.22
  -3  -9   7    2.62    0.78
   1   9  -7   12.79    0.30
   1   9  -7   13.05    0.37
  -1  -9   7   12.59    1.05
  -1   9  -7    8.42    0.31
  -1   9  -7    9.28    0.24
   1  -9   7    8.52    0.86
  -3   9  -7    0.66    0.17
   3  -9   7    1.22    0.65
  -5   9  -7    2.92    0.24
   5  -9   7    3.05    0.80
  -7   9  -7    0.36    0.22
   7  -9   7    0.77    0.80
   8   8  -7    0.44    0.15
   6   8  -7   13.24    0.44
   6   8  -7   13.66    0.34
  -6  -8   7   16.47    1.37
   4   8  -7    4.17    0.26
   4   8  -7    3.99    0.19
  -4  -8   7    4.42    0.82
   2   8  -7    6.75    0.21
   2   8  -7    6.96    0.28
  -2  -8   7    8.79    0.89
   0   8  -7    1.93    0.12
   0   8  -7    1.73    0.17
   0  -8   7    1.77    0.59
  -2   8  -7    0.54    0.10
  -2   8  -7    0.52    0.15
   2  -8   7    0.52    0.55
  -4   8  -7    4.16    0.19
  -4   8  -7    4.50    0.24
   4  -8   7    3.44    0.73
  -6   8  -7   10.57    0.30
  -6   8  -7   10.62    0.38
   6  -8   7    8.52    0.98
  -8   8  -7    1.54    0.20
  -8   8  -7    1.29    0.25
   8  -8   7    1.24    0.86
   9   7  -7   12.48    0.34
   7   7  -7    6.63    0.25
   5   7  -7    0.52    0.11
   5   7  -7    0.89    0.17
  -5  -7   7    0.41    0.68
   3   7  -7   69.97    1.18
   3   7  -7   69.71    1.07
  -3  -7   7   66.28    2.14
   1   7  -7   11.33    0.32
   1   7  -7   10.93    0.25
  -1  -7   7   12.23    0.93
  -1   7  -7   56.32    0.86
  -1   7  -7   54.91    0.95
   1  -7   7   55.03    1.74
  -3   7  -7   58.71    1.02
  -3   7  -7   60.61    0.93
   3  -7   7   58.87    1.91
  -5   7  -7    1.86    0.14
  -5   7  -7    1.28    0.19
   5  -7   7    2.20    0.71
  -7   7  -7    0.19    0.14
  -7   7  -7    0.05    0.18
   7  -7   7    0.15    0.75
   8   6  -7   26.69    0.52
   6   6  -7   10.91    0.28
   6   6  -7   11.51    0.37
  -6  -6   7   11.79    1.09
   4   6  -7   56.02    0.99
   4   6  -7   57.11    0.90
  -4  -6   7   57.01    1.94
   2   6  -7   47.46    0.83
   2   6  -7   46.60    0.74
  -2  -6   7   46.11    1.58
   0   6  -7    4.38    0.19
   0   6  -7    4.30    0.15
   0  -6   7    3.52    0.55
  -2   6  -7   33.96    0.64
  -2   6  -7   34.24    0.56
   2  -6   7   34.57    1.30
  -4   6  -7   27.06    0.48
  -4   6  -7   26.56    0.55
   4  -6   7   25.70    1.27
  -6   6  -7   10.32    0.28
  -6   6  -7    9.76    0.35
   6  -6   7   11.53    1.04
  -8   6  -7   24.40    0.62
  -8   6  -7   24.59    0.52
   8  -6   7   25.88    1.52
 -11  -5   7   20.18    0.48
  -9  -5   7   36.24    0.67
   7   5  -7   21.36    0.42
  -7  -5   7   21.05    0.42
   5   5  -7    4.89    0.18
   5   5  -7    4.80    0.24
  -5  -5   7    5.68    0.78
  -5  -5   7    5.20    0.18
   3   5  -7   64.77    1.99
   3   5  -7   63.18    1.06
   3   5  -7   63.93    0.97
  -3  -5   7   63.76    0.94
  -3  -5   7   60.13    1.89
   1   5  -7  102.07    1.57
   1   5  -7  100.14    1.47
  -1  -5   7   98.34    2.54
  -1   5  -7  107.01    1.59
  -1   5  -7  112.01    1.69
   1  -5   7  106.59    2.69
  -3   5  -7   96.45    1.46
  -3   5  -7   99.81    1.56
   3  -5   7   99.90    2.62
  -5   5  -7   24.44    0.53
  -5   5  -7   23.84    0.45
   5  -5   7   25.29    1.26
  -7   5  -7    2.18    0.22
  -7   5  -7    1.90    0.16
   7  -5   7    1.49    0.74
  -9   5  -7    5.56    0.34
  -9   5  -7    5.36    0.28
   9  -5   7    3.64    0.98
 -12  -4   7    3.29    0.25
 -10  -4   7    5.64    0.27
  -8  -4   7    6.37    0.25
   6   4  -7   72.92    2.44
   6   4  -7   77.04    1.16
  -6  -4   7   77.83    1.18
  -6  -4   7   75.43    1.28
  -6  -4   7   74.78    2.37
   4   4  -7  131.90    1.91
   4   4  -7  132.74    3.36
   4   4  -7  129.29    2.03
  -4  -4   7  129.63    1.92
  -4  -4   7  130.18    2.03
  -4  -4   7  135.40    3.29
   2   4  -7    6.01    0.21
   2   4  -7    5.63    0.16
   2   4  -7    5.47    0.59
  -2  -4   7    6.02    0.19
  -2  -4   7    5.52    0.15
  -2  -4   7    5.15    0.56
   0   4  -7    5.99    0.20
   0   4  -7    5.68    0.15
   0   4  -7    6.45    0.61
   0  -4   7    6.63    0.59
   0  -4   7    6.24    0.19
  -2   4  -7    5.30    0.16
  -2   4  -7    5.11    0.20
   2  -4   7    5.81    0.61
  -4   4  -7   55.62    0.94
  -4   4  -7   54.50    0.85
   4  -4   7   52.50    1.75
  -6   4  -7   49.07    0.82
  -6   4  -7   50.41    0.92
   6  -4   7   51.33    1.89
  -8   4  -7   16.74    0.40
  -8   4  -7   15.85    0.47
   8  -4   7   16.46    1.37
 -10   4  -7    5.54    0.36
 -10   4  -7    5.23    0.29
  10  -4   7    6.61    1.17
 -11  -3   7   29.96    0.61
   9   3  -7   22.85    1.59
  -9  -3   7   21.86    0.47
   7   3  -7    7.30    0.92
   7   3  -7    7.21    0.19
  -7  -3   7    7.24    0.30
  -7  -3   7    7.32    0.24
   5   3  -7    8.53    0.20
   5   3  -7    8.62    0.27
   5   3  -7    9.67    0.87
  -5  -3   7    8.97    0.79
  -5  -3   7    9.22    0.28
  -5  -3   7    8.88    0.23
   3   3  -7    0.72    0.10
   3   3  -7    0.77    0.07
   3   3  -7    0.60    0.39
  -3  -3   7    0.79    0.10
  -3  -3   7    0.54    0.08
  -3  -3   7    0.45    0.36
   1   3  -7  276.12    5.99
   1   3  -7  284.78    3.97
   1   3  -7  281.94    4.13
  -1  -3   7  282.65    4.12
  -1  -3   7  277.42    5.95
  -1  -3   7  276.61    3.97
  -1   3  -7  174.04    2.62
  -1   3  -7  174.02    2.50
   1  -3   7  172.99    2.48
   1  -3   7  179.57    2.61
   1  -3   7  174.44    2.60
   1  -3   7  171.66    3.92
  -3   3  -7   28.33    0.54
  -3   3  -7   28.93    0.48
   3  -3   7   29.06    1.17
  -5   3  -7   11.29    0.33
  -5   3  -7   11.74    0.27
   5  -3   7   11.49    0.95
  -7   3  -7    0.97    0.14
  -7   3  -7    1.15    0.20
   7  -3   7    0.82    0.71
  -9   3  -7    5.74    0.34
  -9   3  -7    5.69    0.27
   9  -3   7    6.88    1.09
  12   2  -7   -0.58    1.03
 -12  -2   7   -0.04    0.17
  10   2  -7    5.84    1.04
 -10  -2   7    5.14    0.32
 -10  -2   7    5.18    0.25
   8   2  -7   31.75    1.62
  -8  -2   7   32.03    0.67
  -8  -2   7   31.48    0.58
   6   2  -7   49.98    1.79
   6   2  -7   48.76    0.73
  -6  -2   7   47.58    0.79
  -6  -2   7   49.08    0.87
   4   2  -7    4.98    0.59
   4   2  -7    4.93    0.13
   4   2  -7    5.26    0.19
  -4  -2   7    5.05    0.16
  -4  -2   7    4.90    0.57
  -4  -2   7    4.93    0.19
   2   2  -7   44.56    1.38
   2   2  -7   47.70    0.70
   2   2  -7   46.58    0.77
  -2  -2   7   46.47    0.76
  -2  -2   7   47.21    0.72
  -2  -2   7   46.77    1.37
   0   2  -7    0.05    0.04
   0   2  -7    0.21    0.29
   0   2  -7    0.13    0.07
   0  -2   7    0.08    0.05
   0  -2   7    0.02    0.06
   0  -2   7    0.02    0.27
  -2   2  -7    9.44    0.20
  -2   2  -7    9.59    0.25
  -2   2  -7    8.57    0.71
   2  -2   7    9.44    0.20
   2  -2   7    9.51    0.24
   2  -2   7    8.14    0.67
  -4   2  -7    9.63    0.28
  -4   2  -7    8.91    0.22
   4  -2   7    9.33    0.19
   4  -2   7    7.92    0.75
  -6   2  -7   50.87    0.84
  -6   2  -7   51.24    0.93
   6  -2   7   51.54    1.89
  -8   2  -7    5.21    0.31
  -8   2  -7    4.65    0.22
   8  -2   7    5.76    0.98
 -10   2  -7    1.03    0.19
  10  -2   7    1.28    1.00
  11   1  -7    3.20    1.05
 -11  -1   7    4.00    0.24
 -11  -1   7    4.19    0.31
   9   1  -7    1.31    0.78
  -9  -1   7    1.61    0.15
  -9  -1   7    1.48    0.20
   7   1  -7    0.53    0.57
  -7  -1   7    0.53    0.14
  -7  -1   7    0.58    0.10
   5   1  -7    9.01    0.24
   5   1  -7    8.72    0.75
  -5  -1   7    8.73    0.73
  -5  -1   7    8.51    0.25
  -5  -1   7    8.75    0.21
   3   1  -7   50.03    0.81
   3   1  -7   50.97    1.49
   3   1  -7   48.85    0.73
  -3  -1   7   48.84    0.76
  -3  -1   7   50.20    0.81
  -3  -1   7   50.92    1.44
   1   1  -7   25.37    0.44
   1   1  -7   25.00    0.39
   1   1  -7   24.99    0.91
  -1  -1   7   24.68    0.42
  -1  -1   7   25.13    0.88
  -1  -1   7   24.73    0.44
  -1   1  -7   12.26    0.23
  -1   1  -7   12.25    0.27
  -1   1  -7   11.98    0.70
   1  -1   7   12.16    0.24
   1  -1   7   11.71    0.26
   1  -1   7   11.82    0.67
  -3   1  -7   22.24    0.45
  -3   1  -7   21.55    1.04
  -3   1  -7   22.66    0.39
   3  -1   7   20.99    1.01
   3  -1   7   22.42    0.39
   3  -1   7   22.65    0.44
  -5   1  -7    0.29    0.09
  -5   1  -7   -0.03    0.12
   5  -1   7    0.40    0.51
   5  -1   7    0.31    0.08
  -7   1  -7    0.60    0.18
  -7   1  -7    0.89    0.13
   7  -1   7    0.80    0.71
  -9   1  -7    2.35    0.19
   9  -1   7    3.82    1.03
  12   0  -7   -0.79    0.92
 -12   0   7   -0.03    0.23
 -12   0   7    0.02    0.17
  10   0  -7   -1.16    0.74
 -10   0   7   -0.01    0.13
 -10   0   7    0.11    0.19
   8   0  -7    0.44    0.64
  -8   0   7   -0.04    0.10
  -8   0   7   -0.03    0.14
   6   0  -7   -0.48    0.44
  -6   0   7   -0.03    0.07
  -6   0   7   -0.03    0.10
   4   0  -7    0.19    0.31
  -4   0   7    0.09    0.08
  -4   0   7   -0.04    0.05
   2   0  -7   -0.03    0.03
   2   0  -7   -0.30    0.23
  -2   0   7    0.04    0.06
  -2   0   7    0.04    0.04
   0   0  -7   -0.16    0.03
   0   0  -7   -0.09    0.06
   0   0   7   -0.28    0.23
   0   0   7   -0.17    0.05
   0   0   7   -0.11    0.06
  -2   0  -7   -0.04    0.05
  -2   0  -7    0.20    0.34
  -2   0  -7    0.01    0.08
   2   0   7   -0.02    0.07
   2   0   7   -0.06    0.06
   2   0   7   -0.02    0.31
  -4   0  -7    0.19    0.07
  -4   0  -7    0.01    0.11
  -4   0  -7    0.25    0.44
   4   0   7   -0.17    0.09
   4   0   7    0.22    0.44
   4   0   7    0.01    0.07
  -6   0  -7    0.00    0.14
  -6   0  -7   -0.04    0.09
   6   0   7    0.08    0.09
   6   0   7    0.58    0.61
  -8   0  -7    0.09    0.13
 -10   0  -7   -0.13    0.16
  11  -1  -7    3.00    0.96
 -11   1   7    4.32    0.24
 -11   1   7    3.93    0.30
 -11   1   7    4.12    0.24
   9  -1  -7    1.59    0.73
  -9   1   7    1.27    0.19
  -9   1   7    1.71    0.14
   7  -1  -7    0.02    0.48
  -7   1   7    0.54    0.13
  -7   1   7    0.53    0.08
   5  -1  -7    8.09    0.70
   5  -1  -7    8.69    0.68
  -5   1   7    8.73    0.23
  -5   1   7    8.68    0.17
  -5   1   7    8.75    0.23
   3  -1  -7   50.18    1.31
   3  -1  -7   50.23    1.35
  -3   1   7   48.64    0.78
  -3   1   7   49.65    0.79
   1  -1  -7   25.14    0.84
  -1   1   7   25.20    0.39
  -1   1   7   25.30    0.43
  -1  -1  -7   13.53    0.70
  -1  -1  -7   12.36    0.20
  -1  -1  -7   12.33    0.27
   1   1   7   11.96    0.24
   1   1   7   12.16    0.66
   1   1   7   11.78    0.26
  -3  -1  -7   21.95    1.03
  -3  -1  -7   22.04    0.37
  -3  -1  -7   22.04    0.44
   3   1   7   21.18    0.40
   3   1   7   21.89    1.02
   3   1   7   22.40    0.44
  -5  -1  -7    0.34    0.08
  -5  -1  -7    0.36    0.12
  -5  -1  -7    1.10    0.57
   5   1   7    0.03    0.12
   5   1   7    0.19    0.10
   5   1   7   -0.17    0.51
  -7  -1  -7    0.70    0.12
   7   1   7    0.75    0.12
  -9  -1  -7    2.34    0.19
  12  -2  -7   -0.50    0.85
 -12   2   7    0.20    0.22
 -12   2   7    0.12    0.17
  10  -2  -7    4.90    0.90
 -10   2   7    4.62    0.22
 -10   2   7    4.97    0.30
   8  -2  -7   33.98    1.45
  -8   2   7   31.27    0.63
  -8   2   7   31.27    0.53
   6  -2  -7   48.11    1.53
  -6   2   7   49.33    0.83
   4  -2  -7    4.79    0.44
   4  -2  -7    5.14    0.43
  -4   2   7    5.32    0.17
  -4   2   7    5.26    0.15
   2  -2  -7   47.58    1.23
   2  -2  -7   48.04    1.20
  -2   2   7   46.81    0.74
  -2   2   7   46.80    0.74
   0  -2  -7    0.19    0.26
   0   2   7    0.03    0.06
   0   2   7    0.09    0.03
  -2  -2  -7    9.72    0.25
  -2  -2  -7   10.82    0.72
   2   2   7    9.73    0.25
   2   2   7    9.44    0.22
   2   2   7   10.84    0.71
  -4  -2  -7    9.69    0.20
  -4  -2  -7    9.13    0.85
  -4  -2  -7    9.47    0.29
   4   2   7   10.24    0.29
   4   2   7    9.17    0.82
   4   2   7    9.43    0.25
  -6  -2  -7   54.85    2.04
  -6  -2  -7   52.65    0.85
   6   2   7   54.40    0.89
  -8  -2  -7    5.27    0.23
   8   2   7    4.84    0.23
  11  -3  -7   29.68    1.60
 -11   3   7   29.94    0.68
   9  -3  -7   19.94    1.23
  -9   3   7   21.39    0.50
   7  -3  -7    6.16    0.68
  -7   3   7    7.54    0.26
   5  -3  -7    8.06    0.59
   5  -3  -7    9.40    0.60
  -5   3   7    8.42    0.22
  -5   3   7    9.69    0.23
   3  -3  -7    0.46    0.20
   3  -3  -7    0.87    0.24
  -3   3   7    0.51    0.06
  -3   3   7    0.51    0.06
   1  -3  -7  284.38    5.92
   1  -3  -7  294.72    5.88
  -1   3   7  280.02    4.19
  -1   3   7  291.27    4.28
  -1  -3  -7  172.93    3.90
   1   3   7  177.07    2.61
   1   3   7  174.38    2.48
  -3  -3  -7   29.10    1.25
   3   3   7   29.92    0.56
   3   3   7   28.94    0.50
  -5  -3  -7   10.05    0.97
   5   3   7   11.97    0.30
   5   3   7   11.81    0.35
   7   3   7    1.03    0.15
  12  -4  -7    3.30    0.98
 -12   4   7    2.93    0.30
  10  -4  -7    5.37    0.87
 -10   4   7    5.30    0.30
   8  -4  -7    4.94    0.69
  -8   4   7    5.77    0.25
   6  -4  -7   74.71    1.88
   6  -4  -7   75.24    1.88
  -6   4   7   75.57    1.18
   4  -4  -7  131.22    2.78
   4  -4  -7  133.45    2.77
  -4   4   7  129.31    1.94
  -4   4   7  130.80    1.93
   2  -4  -7    5.65    0.39
   2  -4  -7    5.76    0.35
  -2   4   7    5.43    0.14
  -2   4   7    5.78    0.14
   0  -4  -7    5.87    0.49
   0  -4  -7    5.94    0.48
   0   4   7    5.77    0.17
   0   4   7    5.95    0.17
  -2  -4  -7    5.95    0.65
   2   4   7    5.73    0.20
   2   4   7    5.50    0.15
  -4  -4  -7   54.61    1.93
   4   4   7   57.18    0.90
   4   4   7   57.09    0.99
  -6  -4  -7   51.38    2.06
   6   4   7   52.02    0.96
   6   4   7   50.97    0.87
   8   4   7   18.48    0.44
  11  -5  -7   19.89    1.35
 -11   5   7   20.96    0.55
   9  -5  -7   34.90    1.38
  -9   5   7   33.76    0.68
   7  -5  -7   21.31    0.89
  -7   5   7   20.41    0.42
  -5   5   7    4.96    0.15
  -5   5   7    5.29    0.16
  -3   5   7   64.39    0.95
  -3   5   7   63.43    0.95
   1  -5  -7  103.36    2.34
   1  -5  -7  107.01    2.28
  -1   5   7  102.59    1.56
  -1   5   7  103.81    1.56
  -1  -5  -7  111.43    2.73
   1   5   7  112.21    1.72
  -3  -5  -7   94.20    2.66
   3   5   7   99.33    1.56
   3   5   7   98.30    1.45
  -5  -5  -7   24.39    1.42
   5   5   7   25.01    0.56
   5   5   7   25.36    0.49
  -7  -5  -7    3.27    0.98
   7   5   7    2.36    0.19
   9   5   7    6.47    0.30
  10  -6  -7    0.76    0.62
 -10   6   7    0.86    0.20
   8  -6  -7   26.82    0.96
  -8   6   7   25.47    0.52
  -6   6   7   11.28    0.26
  -2   6   7   48.29    0.73
  -2   6   7   46.88    0.73
   0  -6  -7    4.76    0.43
   0  -6  -7    4.68    0.50
   0   6   7    4.11    0.17
  -2  -6  -7   33.02    1.36
   2   6   7   34.87    0.54
   2   6   7   35.00    0.64
  -4  -6  -7   25.71    1.39
   4   6   7   28.29    0.59
   4   6   7   26.84    0.50
  -6  -6  -7   11.26    1.21
   6   6   7   11.13    0.32
   6   6   7   11.17    0.39
   8   6   7   27.72    0.59
  -9   7   7   12.66    0.36
  -7   7   7    6.11    0.21
   1  -7  -7   11.56    0.51
   1  -7  -7   12.39    0.54
  -1   7   7   11.34    0.26
  -1  -7  -7   54.14    1.68
   1   7   7   55.49    0.92
  -3  -7  -7   58.15    2.01
   3   7   7   60.34    1.05
   3   7   7   60.51    0.93
  -5  -7  -7    1.58    0.80
   5   7   7    1.48    0.15
   5   7   7    1.85    0.21
  -7  -7  -7   -0.48    0.89
   7   7   7    0.14    0.15
   7   7   7    0.27    0.23
  -8   8   7    0.56    0.14
  -2   8   7    6.36    0.19
   0  -8  -7    2.21    0.44
   0   8   7    1.51    0.14
  -2  -8  -7    0.31    0.57
   2   8   7    0.60    0.16
  -4  -8  -7    5.49    0.96
   4   8   7    4.35    0.27
   4   8   7    4.80    0.20
  -6  -8  -7    9.24    1.22
   6   8   7   10.51    0.42
   6   8   7   10.71    0.33
  -8  -8  -7    0.89    1.11
   8   8   7    1.26    0.20
  -9   9   7    0.99    0.17
  -1   9   7   12.15    0.30
  -1  -9  -7    8.34    0.74
   1   9   7    9.07    0.30
  -3  -9  -7    0.21    0.66
   3   9   7    0.53    0.18
  -5  -9  -7    3.91    1.01
   5   9   7    2.90    0.28
   5   9   7    2.89    0.20
  -7  -9  -7    0.41    1.05
   7   9   7   -0.01    0.16
   7   9   7   -0.13    0.24
  -2  10   7    3.11    0.17
   0 -10  -7    0.49    0.39
   0  10   7    0.33    0.14
  -2 -10  -7    0.80    0.64
   2  10   7    0.67    0.18
  -4 -10  -7   -0.01    0.83
   4  10   7   -0.10    0.18
   6  10   7    1.76    0.21
   6  10   7    1.40    0.27
  -1  11   7    2.13    0.17
  -1 -11  -7    8.40    0.73
   1  11   7    7.91    0.32
  -3 -11  -7    3.22    0.88
   3  11   7    2.34    0.26
  -2  12   7    3.51    0.20
   0  12   7    0.44    0.18
   2  12   7    0.95    0.21
   2  12  -8    2.27    0.27
   2  12  -8    2.62    0.20
  -2 -12   8    2.20    0.90
   0  12  -8    6.44    0.33
   0  12  -8    6.16    0.26
   0 -12   8    6.71    1.00
   5  11  -8    5.19    0.26
   5  11  -8    4.66    0.35
  -5 -11   8    4.39    1.09
   3  11  -8   13.52    0.36
   3  11  -8   14.35    0.48
  -3 -11   8   15.23    1.34
   1  11  -8   15.23    0.47
   1  11  -8   16.21    0.37
  -1 -11   8   16.58    1.28
  -1  11  -8   -0.24    0.18
  -1  11  -8   -0.01    0.13
   1 -11   8   -0.30    0.71
  -3  11  -8    1.68    0.23
   3 -11   8    1.59    0.81
   6  10  -8   13.05    0.36
  -6 -10   8   13.12    1.44
   4  10  -8   -0.08    0.13
   4  10  -8    0.28    0.21
  -4 -10   8    1.54    0.87
   2  10  -8    2.63    0.17
   2  10  -8    2.25    0.24
  -2 -10   8    3.05    0.79
   0  10  -8   30.47    0.55
   0  10  -8   29.07    0.64
   0 -10   8   28.35    1.46
  -2  10  -8   44.25    0.86
  -2  10  -8   45.59    0.76
   2 -10   8   44.49    1.77
  -4  10  -8   43.08    0.85
   4 -10   8   42.25    1.78
   7   9  -8    3.52    0.22
   5   9  -8   21.60    0.56
   5   9  -8   19.84    0.44
  -5  -9   8   19.62    1.47
   3   9  -8   48.04    0.80
   3   9  -8   48.32    0.92
  -3  -9   8   48.71    1.90
   1   9  -8    3.04    0.23
   1   9  -8    3.65    0.18
  -1  -9   8    3.20    0.75
  -1   9  -8    4.61    0.26
  -1   9  -8    4.71    0.20
   1  -9   8    3.97    0.77
  -3   9  -8    0.20    0.12
  -3   9  -8    0.31    0.16
   3  -9   8   -0.22    0.63
  -5   9  -8   14.58    0.37
  -5   9  -8   15.29    0.44
   5  -9   8   12.52    1.14
   8   8  -8   17.81    0.43
   6   8  -8   14.10    0.35
  -6  -8   8   11.73    1.23
   4   8  -8    9.23    0.25
   4   8  -8    8.42    0.34
  -4  -8   8    8.01    0.96
   2   8  -8    9.83    0.33
   2   8  -8   10.20    0.25
  -2  -8   8    8.53    0.90
   0   8  -8   68.24    1.05
   0   8  -8   68.68    1.16
   0  -8   8   66.09    2.12
  -2   8  -8   53.43    0.86
  -2   8  -8   53.70    0.96
   2  -8   8   53.80    1.86
  -4   8  -8   19.77    0.49
  -4   8  -8   19.64    0.41
   4  -8   8   18.65    1.23
  -6   8  -8   21.41    0.55
  -6   8  -8   21.59    0.47
   6  -8   8   20.21    1.39
   9   7  -8    0.01    0.14
   7   7  -8    4.65    0.22
   5   7  -8   29.17    0.54
   5   7  -8   30.39    0.65
  -5  -7   8   29.45    1.54
   3   7  -8    5.83    0.20
   3   7  -8    6.57    0.28
  -3  -7   8    4.48    0.74
   1   7  -8    1.80    0.12
   1   7  -8    2.68    0.19
  -1  -7   8    2.30    0.60
  -1   7  -8   13.64    0.36
  -1   7  -8   13.39    0.29
   1  -7   8   13.48    0.99
  -3   7  -8    0.66    0.15
  -3   7  -8    1.00    0.11
   3  -7   8    0.62    0.60
  -5   7  -8   11.78    0.30
  -5   7  -8   11.12    0.36
   5  -7   8   10.87    1.03
  -7   7  -8    6.14    0.27
  -7   7  -8    6.80    0.35
   7  -7   8    5.88    0.95
   8   6  -8    8.27    0.26
   6   6  -8    8.76    0.25
  -6  -6   8    8.91    1.04
   4   6  -8    4.29    0.18
   4   6  -8    4.50    0.24
  -4  -6   8    3.99    0.72
   2   6  -8   17.97    0.34
   2   6  -8   17.63    0.42
  -2  -6   8   18.45    1.08
   0   6  -8    6.31    0.18
   0   6  -8    6.38    0.24
   0  -6   8    5.49    0.66
  -2   6  -8   35.84    0.68
  -2   6  -8   37.01    0.60
   2  -6   8   34.27    1.41
  -4   6  -8   15.95    0.41
  -4   6  -8   16.47    0.35
   4  -6   8   17.62    1.10
  -6   6  -8    0.82    0.18
  -6   6  -8    1.15    0.15
   6  -6   8    1.49    0.75
  -8   6  -8    0.82    0.17
  -8   6  -8    0.99    0.23
   8  -6   8    1.22    0.86
 -11  -5   8    0.26    0.17
  -9  -5   8   -0.21    0.13
   7   5  -8    0.45    0.11
  -7  -5   8    0.32    0.12
   5   5  -8    2.26    0.13
   5   5  -8    2.24    0.19
  -5  -5   8    1.81    0.66
  -5  -5   8    2.59    0.14
   3   5  -8    1.53    0.14
   3   5  -8    1.31    0.10
  -3  -5   8    1.47    0.09
  -3  -5   8    1.68    0.51
   1   5  -8   14.72    0.35
   1   5  -8   14.84    0.29
  -1  -5   8   14.36    0.91
  -1   5  -8   36.05    0.58
  -1   5  -8   35.89    0.66
   1  -5   8   35.43    1.32
  -3   5  -8    1.03    0.10
  -3   5  -8    1.00    0.14
   3  -5   8    0.70    0.53
  -5   5  -8    4.21    0.26
  -5   5  -8    4.18    0.20
   5  -5   8    3.87    0.76
  -7   5  -8    0.36    0.14
  -7   5  -8   -0.05    0.19
   7  -5   8    0.11    0.76
  -9   5  -8    0.72    0.18
  -9   5  -8    0.47    0.23
   9  -5   8    0.43    0.91
 -10  -4   8    5.63    0.26
   8   4  -8    1.39    0.79
  -8  -4   8    1.27    0.15
   6   4  -8    0.55    0.63
   6   4  -8    0.21    0.09
  -6  -4   8    0.12    0.10
  -6  -4   8    0.25    0.14
   4   4  -8   13.36    1.00
   4   4  -8   14.70    0.29
   4   4  -8   14.60    0.36
  -4  -4   8   13.98    0.34
  -4  -4   8   14.19    0.30
  -4  -4   8   15.43    0.99
   2   4  -8   11.78    0.30
   2   4  -8   12.61    0.25
   2   4  -8   11.78    0.83
  -2  -4   8   12.48    0.25
  -2  -4   8   11.27    0.79
  -2  -4   8   12.29    0.30
   0   4  -8    2.11    0.14
   0   4  -8    2.24    0.11
   0   4  -8    2.05    0.46
   0  -4   8    2.41    0.10
   0  -4   8    1.87    0.45
   0  -4   8    2.45    0.16
  -2   4  -8    0.16    0.07
  -2   4  -8    0.15    0.10
   2  -4   8    0.52    0.43
  -4   4  -8    0.35    0.09
  -4   4  -8    0.04    0.12
   4  -4   8    0.24    0.51
  -6   4  -8    0.51    0.17
  -6   4  -8    0.37    0.12
   6  -4   8    0.12    0.63
  -8   4  -8    3.45    0.28
  -8   4  -8    3.51    0.21
   8  -4   8    3.49    0.91
 -11  -3   8    3.33    0.23
   9   3  -8    0.67    0.85
  -9  -3   8    0.99    0.16
  -9  -3   8    0.68    0.20
   7   3  -8    7.86    0.96
  -7  -3   8    8.85    0.26
  -7  -3   8    8.92    0.32
   5   3  -8   27.35    1.31
   5   3  -8   28.10    0.55
   5   3  -8   27.93    0.46
  -5  -3   8   27.79    0.55
  -5  -3   8   27.20    1.27
  -5  -3   8   27.44    0.49
   3   3  -8   71.65    2.07
   3   3  -8   72.71    1.07
   3   3  -8   73.80    1.16
  -3  -3   8   71.52    1.16
  -3  -3   8   72.20    1.09
  -3  -3   8   69.53    2.00
   1   3  -8   47.94    0.80
   1   3  -8   49.34    1.49
   1   3  -8   48.30    0.74
  -1  -3   8   49.18    1.45
  -1  -3   8   47.92    0.75
  -1  -3   8   46.78    0.79
  -1   3  -8    0.50    0.07
  -1   3  -8    0.44    0.10
   1  -3   8    0.50    0.09
   1  -3   8    0.50    0.06
   1  -3   8    0.57    0.09
   1  -3   8    0.25    0.37
  -3   3  -8    1.29    0.10
  -3   3  -8    1.45    0.14
   3  -3   8    1.00    0.47
  -5   3  -8   22.77    0.43
  -5   3  -8   22.06    0.50
   5  -3   8   22.21    1.27
  -7   3  -8   36.64    0.66
  -7   3  -8   35.58    0.75
   7  -3   8   37.88    1.75
  -9   3  -8    7.56    0.29
  -9   3  -8    7.05    0.38
   9  -3   8    6.02    1.09
  12   2  -8    8.27    1.37
 -12  -2   8    8.89    0.34
  10   2  -8   17.07    1.52
 -10  -2   8   18.04    0.43
 -10  -2   8   18.17    0.52
   8   2  -8   35.50    1.70
  -8  -2   8   33.80    0.71
  -8  -2   8   35.04    0.63
   6   2  -8   15.84    1.10
  -6  -2   8   14.61    0.33
  -6  -2   8   15.92    0.39
   4   2  -8    0.14    0.09
   4   2  -8    0.24    0.06
   4   2  -8    0.69    0.41
  -4  -2   8    0.59    0.08
  -4  -2   8   -0.02    0.37
  -4  -2   8    0.33    0.10
   2   2  -8   23.56    0.97
   2   2  -8   23.11    0.39
   2   2  -8   23.54    0.44
  -2  -2   8   24.50    0.96
  -2  -2   8   24.03    0.44
  -2  -2   8   23.56    0.41
   0   2  -8    7.64    0.63
   0   2  -8    7.80    0.17
   0   2  -8    7.46    0.22
   0  -2   8    7.46    0.21
   0  -2   8    7.29    0.60
   0  -2   8    8.00    0.19
  -2   2  -8   93.91    1.47
  -2   2  -8   93.63    1.38
  -2   2  -8   93.51    2.45
   2  -2   8   91.69    2.43
   2  -2   8   94.05    1.46
   2  -2   8   94.16    1.38
  -4   2  -8   48.63    0.78
  -4   2  -8   47.91    0.86
   4  -2   8   49.54    0.75
   4  -2   8   48.16    1.69
  -6   2  -8    0.96    0.13
  -6   2  -8    1.11    0.18
   6  -2   8   -0.40    0.60
  -8   2  -8    5.21    0.33
  -8   2  -8    5.51    0.25
   8  -2   8    4.72    1.02
 -10   2  -8    0.47    0.17
  10  -2   8    0.16    0.97
  11   1  -8    9.65    1.30
 -11  -1   8   11.25    0.36
 -11  -1   8   11.45    0.44
   9   1  -8   -0.56    0.70
  -9  -1   8    0.06    0.16
  -9  -1   8   -0.01    0.12
   7   1  -8   15.79    1.12
  -7  -1   8   14.45    0.33
  -7  -1   8   15.70    0.40
   5   1  -8  105.63    2.73
  -5  -1   8  103.22    1.54
  -5  -1   8  102.84    1.63
   3   1  -8  135.02    2.03
   3   1  -8  135.89    3.17
   3   1  -8  133.25    1.91
  -3  -1   8  135.31    3.12
  -3  -1   8  135.02    2.03
  -3  -1   8  131.49    1.95
   1   1  -8  202.61    2.96
   1   1  -8  200.47    4.40
   1   1  -8  199.43    2.83
  -1  -1   8  194.04    2.86
  -1  -1   8  203.12    4.37
  -1  -1   8  198.84    2.96
  -1   1  -8   10.91    0.26
  -1   1  -8   10.86    0.21
  -1   1  -8   10.28    0.73
   1  -1   8   11.24    0.26
   1  -1   8   11.03    0.24
   1  -1   8   10.25    0.70
  -3   1  -8   21.83    1.07
  -3   1  -8   21.91    0.38
  -3   1  -8   21.77    0.44
   3  -1   8   21.47    0.40
   3  -1   8   21.51    1.04
   3  -1   8   21.31    0.44
  -5   1  -8   42.61    0.80
  -5   1  -8   43.03    0.71
   5  -1   8   40.41    1.62
   5  -1   8   44.24    0.69
  -7   1  -8   43.23    0.85
  -7   1  -8   42.61    0.74
   7  -1   8   43.68    1.91
  -9   1  -8   43.69    0.79
  12   0  -8   15.88    1.55
 -12   0   8   17.53    0.45
 -12   0   8   16.71    0.54
  10   0  -8   25.55    1.59
 -10   0   8   24.09    0.51
 -10   0   8   24.27    0.59
   8   0  -8   69.15    2.33
  -8   0   8   72.67    1.14
  -8   0   8   74.52    1.25
   6   0  -8   22.79    1.18
  -6   0   8   25.02    0.50
  -6   0   8   24.11    0.43
   4   0  -8    3.45    0.47
  -4   0   8    3.88    0.17
  -4   0   8    3.63    0.13
   2   0  -8    4.04    0.43
  -2   0   8    4.01    0.13
  -2   0   8    3.59    0.41
  -2   0   8    4.11    0.14
   0   0  -8  166.31    2.49
   0   0  -8  166.83    2.36
   0   0   8  167.21    3.72
   0   0   8  168.45    2.49
   0   0   8  164.77    2.40
  -2   0  -8   52.15    1.62
  -2   0  -8   52.48    0.79
  -2   0  -8   51.62    0.87
   2   0   8   52.18    0.86
   2   0   8   51.79    1.60
   2   0   8   52.32    0.82
  -4   0  -8   48.74    1.70
  -4   0  -8   47.88    0.85
  -4   0  -8   46.92    0.75
   4   0   8   47.57    1.68
   4   0   8   47.58    0.83
   4   0   8   47.27    0.77
  -6   0  -8   81.61    1.40
  -6   0  -8   82.82    1.27
   6   0   8   82.89    2.62
   6   0   8   83.76    1.27
  -8   0  -8    7.60    0.26
 -10   0  -8   -0.04    0.16
  11  -1  -8    9.60    1.20
 -11   1   8   11.04    0.41
 -11   1   8   10.64    0.33
   9  -1  -8    0.06    0.73
  -9   1   8   -0.09    0.10
  -9   1   8    0.06    0.15
   7  -1  -8   15.62    1.06
  -7   1   8   15.54    0.31
  -7   1   8   15.23    0.38
   5  -1  -8  104.42    2.62
  -5   1   8  104.07    1.62
  -5   1   8  105.53    1.51
   3  -1  -8  137.76    3.06
   3  -1  -8  139.37    3.12
  -3   1   8  135.62    2.05
  -3   1   8  136.21    1.95
  -3   1   8  138.71    2.06
  -1   1   8  200.29    2.93
  -1   1   8  195.83    2.81
  -1  -1  -8   10.61    0.69
  -1  -1  -8   10.37    0.25
  -1  -1  -8   10.62    0.18
   1   1   8    9.79    0.23
   1   1   8   11.15    0.25
   1   1   8   11.19    0.73
  -3  -1  -8   21.27    0.36
  -3  -1  -8   21.48    0.45
  -3  -1  -8   21.57    1.06
   3   1   8   22.51    1.06
   3   1   8   21.30    0.41
   3   1   8   21.25    0.44
  -5  -1  -8   45.55    1.74
  -5  -1  -8   41.82    0.69
   5   1   8   42.88    1.71
   5   1   8   42.77    0.72
   5   1   8   42.03    0.78
  -7  -1  -8   44.08    0.75
   7   1   8   45.53    0.76
  -9  -1  -8   43.91    0.78
  12  -2  -8    8.75    1.22
 -12   2   8    7.24    0.38
 -12   2   8    8.30    0.32
 -12   2   8    7.93    0.31
  10  -2  -8   16.45    1.35
 -10   2   8   17.77    0.39
 -10   2   8   16.12    0.46
   8  -2  -8   33.62    1.47
  -8   2   8   35.13    0.68
   6  -2  -8   16.51    0.90
  -6   2   8   15.31    0.35
   4  -2  -8    0.27    0.30
   4  -2  -8    0.17    0.26
  -4   2   8    0.33    0.07
  -4   2   8    0.25    0.08
   2  -2  -8   23.85    0.84
   2  -2  -8   23.32    0.79
  -2   2   8   24.03    0.41
  -2   2   8   23.98    0.41
   0  -2  -8    8.07    0.62
   0   2   8    7.97    0.20
   0   2   8    7.77    0.16
  -2  -2  -8   95.63    1.47
  -2  -2  -8   92.38    2.44
   2   2   8   93.69    1.46
   2   2   8   92.16    1.39
   2   2   8   93.15    2.43
  -4  -2  -8   49.14    0.73
  -4  -2  -8   46.84    1.74
   4   2   8   47.96    0.79
   4   2   8   47.48    0.84
  -6  -2  -8    0.70    0.69
  -6  -2  -8    1.04    0.11
   6   2   8    1.26    0.14
  -8  -2  -8    5.58    0.23
   8   2   8    5.80    0.25
  11  -3  -8    2.89    0.89
 -11   3   8    3.33    0.28
   9  -3  -8    0.88    0.66
  -9   3   8    0.80    0.17
   7  -3  -8    9.78    0.78
  -7   3   8    8.99    0.28
   5  -3  -8   28.81    0.99
   5  -3  -8   27.16    0.98
  -5   3   8   28.83    0.51
   3  -3  -8   70.77    1.75
   3  -3  -8   74.91    1.71
  -3   3   8   73.26    1.11
  -3   3   8   72.50    1.11
   1  -3  -8   47.91    1.34
   1  -3  -8   48.23    1.28
  -1   3   8   49.14    0.77
  -1   3   8   49.00    0.77
  -1  -3  -8    0.46    0.36
   1   3   8    0.63    0.10
   1   3   8    0.50    0.06
  -3  -3  -8    1.72    0.54
   3   3   8    1.48    0.12
   3   3   8    1.68    0.15
  -5  -3  -8   20.88    1.32
   5   3   8   22.27    0.51
   5   3   8   22.35    0.45
   7   3   8   38.73    0.71
  10  -4  -8    5.51    0.89
 -10   4   8    5.49    0.31
   8  -4  -8    1.91    0.59
  -8   4   8    1.31    0.16
   6  -4  -8    0.13    0.37
  -6   4   8    0.32    0.10
   4  -4  -8   13.83    0.59
   4  -4  -8   14.93    0.59
  -4   4   8   14.19    0.27
  -4   4   8   14.15    0.27
   2  -4  -8   12.71    0.58
   2  -4  -8   12.53    0.53
  -2   4   8   12.67    0.25
  -2   4   8   12.11    0.24
   0  -4  -8    2.36    0.36
   0  -4  -8    2.38    0.42
   0   4   8    2.56    0.14
   0   4   8    2.58    0.14
  -2  -4  -8    0.29    0.44
   2   4   8    0.16    0.07
   2   4   8    0.45    0.11
  -4  -4  -8    0.62    0.59
   4   4   8    0.07    0.10
   4   4   8    0.11    0.13
  -6  -4  -8    1.10    0.77
   6   4   8    0.36    0.14
   6   4   8    0.36    0.16
   8   4   8    3.92    0.23
  11  -5  -8   -0.59    0.72
 -11   5   8    0.21    0.21
   9  -5  -8   -0.10    0.56
  -9   5   8    0.02    0.16
   7  -5  -8    0.38    0.40
  -7   5   8    0.27    0.12
  -5   5   8    2.67    0.12
  -5   5   8    2.39    0.13
   3  -5  -8    2.42    0.23
  -3   5   8    1.28    0.08
  -3   5   8    1.35    0.08
   1  -5  -8   13.87    0.67
   1  -5  -8   13.46    0.62
  -1   5   8   14.69    0.29
  -1   5   8   14.97    0.29
  -1  -5  -8   35.76    1.30
   1   5   8   37.09    0.64
  -3  -5  -8    0.68    0.59
   3   5   8    0.83    0.10
   3   5   8    0.73    0.14
  -5  -5  -8    3.42    0.84
   5   5   8    3.88    0.21
   5   5   8    4.72    0.27
  -7  -5  -8    0.19    0.88
   7   5   8    0.25    0.15
   9   5   8    0.29    0.18
  10  -6  -8    3.77    0.68
 -10   6   8    4.05    0.26
   8  -6  -8    7.63    0.59
  -8   6   8    7.82    0.27
  -6   6   8    7.91    0.21
  -4   6   8    4.02    0.12
  -4   6   8    4.20    0.12
   2  -6  -8   18.03    0.55
  -2   6   8   17.96    0.32
  -2   6   8   18.13    0.33
   0  -6  -8    5.69    0.55
   0   6   8    6.01    0.20
  -2  -6  -8   38.96    1.48
   2   6   8   36.38    0.58
   2   6   8   36.65    0.68
  -4  -6  -8   17.96    1.24
   4   6   8   16.58    0.36
   4   6   8   16.47    0.45
  -6  -6  -8    0.85    0.84
   6   6   8    0.96    0.15
   6   6   8    0.69    0.20
   8   6   8    1.03    0.20
  -9   7   8   -0.02    0.15
  -7   7   8    4.52    0.19
  -3   7   8    6.34    0.15
  -3   7   8    5.89    0.15
   1  -7  -8    2.33    0.32
   1  -7  -8    2.31    0.35
  -1   7   8    1.86    0.13
  -1  -7  -8   13.33    0.88
   1   7   8   13.63    0.34
  -3  -7  -8    0.72    0.66
   3   7   8    0.87    0.11
   3   7   8    0.80    0.17
  -5  -7  -8   13.32    1.29
   5   7   8   10.99    0.32
   5   7   8   11.66    0.41
  -7  -7  -8    6.55    1.20
   7   7   8    7.02    0.29
   7   7   8    7.17    0.41
  -8   8   8   16.61    0.36
  -2   8   8    9.91    0.23
   0  -8  -8   68.46    1.84
   0   8   8   69.95    1.12
  -2  -8  -8   51.75    1.83
   2   8   8   52.91    0.94
  -4  -8  -8   20.57    1.44
   4   8   8   20.26    0.52
   4   8   8   20.28    0.42
  -6  -8  -8   21.59    1.62
   6   8   8   22.57    0.50
   6   8   8   21.55    0.60
  -1   9   8    3.21    0.19
  -1  -9  -8    4.12    0.65
   1   9   8    4.06    0.24
  -3  -9  -8    0.54    0.71
   3   9   8    0.25    0.18
  -5  -9  -8   12.78    1.35
   5   9   8   13.86    0.46
   5   9   8   13.97    0.37
  -2  10   8    2.50    0.15
   0 -10  -8   29.39    0.99
   0  10   8   29.19    0.58
  -2 -10  -8   42.68    1.67
   2  10   8   42.18    0.82
  -4 -10  -8   42.78    1.99
   4  10   8   41.60    0.87
  -1  11   8   15.67    0.38
  -1 -11  -8    0.13    0.51
   1  11   8   -0.29    0.17
  -3 -11  -8    0.34    0.82
   3  11   8    1.37    0.24
  -2  12   8    2.77    0.17
   0  12   8    5.61    0.28
  -2 -12   9    5.32    1.05
   5  11  -9    7.20    0.30
   5  11  -9    7.05    0.40
   3  11  -9    0.10    0.21
   3  11  -9    0.30    0.15
  -3 -11   9   -0.38    0.82
   1  11  -9    1.35    0.24
   1  11  -9    1.16    0.16
  -1 -11   9    2.18    0.86
  -1  11  -9    0.05    0.14
  -1  11  -9    0.06    0.20
   1 -11   9    0.15    0.74
  -3  11  -9    2.89    0.27
   3 -11   9    2.16    0.88
   6  10  -9    1.10    0.17
  -6 -10   9   -0.23    0.94
   4  10  -9    0.03    0.13
   4  10  -9   -0.17    0.20
  -4 -10   9   -0.28    0.79
   2  10  -9    5.73    0.24
   2  10  -9    5.42    0.31
  -2 -10   9    5.08    0.91
   0  10  -9    2.86    0.24
   0  10  -9    2.98    0.18
   0 -10   9    2.52    0.77
  -2  10  -9    1.62    0.22
  -2  10  -9    2.04    0.17
   2 -10   9    2.29    0.79
  -4  10  -9    0.16    0.20
  -4  10  -9    0.05    0.14
   4 -10   9    0.00    0.79
   7   9  -9    1.28    0.17
   5   9  -9    2.59    0.26
   5   9  -9    2.15    0.17
  -5  -9   9    2.57    0.93
   3   9  -9    0.21    0.18
   3   9  -9   -0.06    0.11
  -3  -9   9    1.06    0.73
   1   9  -9    0.20    0.16
   1   9  -9    0.11    0.11
  -1  -9   9   -0.22    0.64
  -1   9  -9    3.77    0.19
  -1   9  -9    3.05    0.23
   1  -9   9    3.99    0.77
  -3   9  -9    0.16    0.13
  -3   9  -9    0.28    0.18
   3  -9   9    0.71    0.72
  -5   9  -9    0.40    0.15
  -5   9  -9    0.46    0.20
   5  -9   9   -0.24    0.75
   8   8  -9    0.08    0.15
   6   8  -9    0.05    0.12
  -6  -8   9    0.55    0.86
   4   8  -9    2.89    0.24
   4   8  -9    3.13    0.19
  -4  -8   9    3.10    0.83
   2   8  -9    2.34    0.21
   2   8  -9    2.11    0.14
  -2  -8   9    2.05    0.68
   0   8  -9   26.10    0.49
   0   8  -9   27.03    0.57
   0  -8   9   26.28    1.36
  -2   8  -9   -0.01    0.10
  -2   8  -9    0.10    0.16
   2  -8   9    0.44    0.63
  -4   8  -9    0.04    0.13
  -4   8  -9   -0.11    0.17
   4  -8   9   -0.04    0.70
  -6   8  -9    0.46    0.16
  -6   8  -9    0.63    0.21
   6  -8   9    0.45    0.79
   7   7  -9   31.55    0.59
   5   7  -9   18.06    0.48
   5   7  -9   17.70    0.38
  -5  -7   9   16.99    1.30
   3   7  -9    9.89    0.34
   3   7  -9   10.01    0.26
  -3  -7   9   10.86    1.01
   1   7  -9   13.42    0.30
   1   7  -9   13.20    0.36
  -1  -7   9   12.78    0.99
  -1   7  -9    2.80    0.20
  -1   7  -9    3.09    0.17
   1  -7   9    3.70    0.71
  -3   7  -9   43.14    0.73
  -3   7  -9   45.01    0.83
   3  -7   9   43.88    1.70
  -5   7  -9   27.94    0.62
  -5   7  -9   27.97    0.54
   5  -7   9   29.12    1.54
  -7   7  -9    3.59    0.29
  -7   7  -9    3.33    0.22
   7  -7   9    3.43    0.96
   8   6  -9    3.81    0.21
   6   6  -9    3.72    0.19
  -6  -6   9    5.65    0.96
   4   6  -9   16.03    0.42
   4   6  -9   15.97    0.34
  -4  -6   9   14.42    1.13
   2   6  -9  100.01    1.50
   2   6  -9  101.31    1.61
  -2  -6   9   98.54    2.72
   0   6  -9   20.17    0.38
   0   6  -9   20.63    0.45
   0  -6   9   20.04    1.09
  -2   6  -9   10.42    0.31
  -2   6  -9   10.43    0.26
   2  -6   9    9.84    0.87
  -4   6  -9    0.51    0.11
  -4   6  -9    0.66    0.16
   4  -6   9    0.51    0.62
  -6   6  -9    8.17    0.28
  -6   6  -9    8.70    0.36
   6  -6   9    8.70    1.03
  -8   6  -9   10.05    0.34
  -8   6  -9   10.21    0.44
   8  -6   9   10.04    1.24
 -11  -5   9   11.35    0.37
  -9  -5   9   49.21    0.86
   7   5  -9   63.72    1.01
  -7  -5   9   64.27    1.03
   5   5  -9   51.02    0.81
   5   5  -9   49.93    0.91
  -5  -5   9   50.37    0.81
  -5  -5   9   49.58    1.88
   3   5  -9   11.76    0.33
   3   5  -9   11.24    0.26
  -3  -5   9   11.25    0.25
  -3  -5   9   10.91    0.90
   1   5  -9    2.55    0.13
   1   5  -9    2.37    0.17
  -1  -5   9    2.17    0.54
  -1   5  -9   49.98    0.78
  -1   5  -9   50.07    0.86
   1  -5   9   46.99    1.64
  -3   5  -9   70.21    1.09
  -3   5  -9   69.36    1.18
   3  -5   9   71.84    2.20
  -5   5  -9   65.42    1.04
  -5   5  -9   64.20    1.14
   5  -5   9   65.43    2.23
  -7   5  -9   18.14    0.42
  -7   5  -9   18.17    0.52
   7  -5   9   18.33    1.37
  -9   5  -9    0.08    0.23
  -9   5  -9   -0.08    0.17
   9  -5   9    0.29    0.95
 -10  -4   9   19.35    0.46
  -8  -4   9    0.15    0.14
   6   4  -9    1.53    0.71
   6   4  -9    1.19    0.11
  -6  -4   9    1.30    0.17
  -6  -4   9    1.35    0.13
   4   4  -9   49.96    1.79
   4   4  -9   48.27    0.77
   4   4  -9   48.05    0.86
  -4  -4   9   47.02    1.70
  -4  -4   9   48.98    0.78
  -4  -4   9   49.53    0.86
   2   4  -9   90.77    1.34
   2   4  -9   89.11    2.47
   2   4  -9   89.29    1.43
  -2  -4   9   90.91    2.43
  -2  -4   9   91.10    1.43
  -2  -4   9   89.21    1.34
   0   4  -9   58.90    0.99
   0   4  -9   62.74    1.86
   0   4  -9   59.92    0.91
   0  -4   9   60.06    0.89
   0  -4   9   59.65    0.98
   0  -4   9   55.64    1.78
  -2   4  -9   24.71    0.51
  -2   4  -9   24.93    0.44
   2  -4   9   23.75    1.14
  -4   4  -9    3.82    0.17
  -4   4  -9    4.08    0.23
   4  -4   9    3.49    0.71
  -6   4  -9    5.15    0.29
  -6   4  -9    5.68    0.23
   6  -4   9    4.75    0.88
  -8   4  -9   15.18    0.39
  -8   4  -9   14.60    0.47
   8  -4   9   14.81    1.37
 -11  -3   9    6.84    0.31
   9   3  -9   36.82    1.95
  -9  -3   9   36.05    0.68
  -9  -3   9   37.41    0.79
   7   3  -9   51.84    2.03
  -7  -3   9   50.33    0.93
  -7  -3   9   49.25    0.84
   5   3  -9   74.72    1.11
   5   3  -9   76.66    2.32
  -5  -3   9   72.91    2.23
  -5  -3   9   72.22    1.15
  -5  -3   9   74.64    1.23
   3   3  -9    1.13    0.12
   3   3  -9    1.09    0.08
   3   3  -9    1.34    0.47
  -3  -3   9    0.93    0.09
  -3  -3   9    1.01    0.43
  -3  -3   9    1.31    0.13
   1   3  -9    0.12    0.06
   1   3  -9   -0.03    0.38
   1   3  -9    0.13    0.09
  -1  -3   9    0.19    0.37
  -1  -3   9    0.02    0.06
  -1  -3   9    0.13    0.08
  -1   3  -9   71.52    1.07
  -1   3  -9   70.83    1.16
   1  -3   9   68.82    2.01
   1  -3   9   71.80    1.07
   1  -3   9   71.99    1.15
   1  -3   9   72.33    1.15
  -3   3  -9   48.67    0.86
  -3   3  -9   50.05    0.78
   3  -3   9   46.62    1.67
  -5   3  -9   46.10    0.77
  -5   3  -9   47.54    0.87
   5  -3   9   46.12    1.80
  -7   3  -9   17.79    0.41
  -7   3  -9   17.98    0.50
   7  -3   9   15.86    1.33
  -9   3  -9    1.99    0.21
   9  -3   9    1.70    0.99
  12   2  -9   11.57    1.52
 -12  -2   9   13.67    0.42
  10   2  -9    2.42    0.99
 -10  -2   9    1.47    0.24
 -10  -2   9    2.02    0.19
   8   2  -9   15.68    1.29
  -8  -2   9   12.75    0.33
  -8  -2   9   13.46    0.40
   6   2  -9   14.66    1.08
  -6  -2   9   15.94    0.40
  -6  -2   9   16.19    0.34
   4   2  -9   32.46    0.51
   4   2  -9   32.57    0.59
   4   2  -9   30.69    1.30
  -4  -2   9   33.79    1.28
  -4  -2   9   32.41    0.60
  -4  -2   9   32.67    0.55
   2   2  -9    8.34    0.68
   2   2  -9    9.12    0.19
   2   2  -9    8.85    0.24
  -2  -2   9    8.22    0.23
  -2  -2   9    8.91    0.21
  -2  -2   9    9.01    0.68
   0   2  -9   34.72    0.55
   0   2  -9   34.12    0.61
   0   2  -9   34.57    1.25
   0  -2   9   35.03    0.61
   0  -2   9   34.88    0.57
   0  -2   9   34.50    1.22
  -2   2  -9   12.95    0.32
  -2   2  -9   12.24    0.90
  -2   2  -9   13.16    0.26
   2  -2   9   12.39    0.31
   2  -2   9   12.97    0.27
   2  -2   9   11.65    0.85
  -4   2  -9    0.72    0.14
  -4   2  -9    0.40    0.09
   4  -2   9   -0.03    0.51
   4  -2   9    0.54    0.08
  -6   2  -9   10.29    0.35
  -6   2  -9   10.50    0.28
   6  -2   9   11.56    1.11
  -8   2  -9   19.35    0.45
   8  -2   9   21.90    1.58
 -10   2  -9    0.20    0.18
  11   1  -9    3.46    1.06
 -11  -1   9    2.80    0.22
 -11  -1   9    3.25    0.29
   9   1  -9    3.24    0.87
  -9  -1   9    3.18    0.25
  -9  -1   9    3.06    0.19
   7   1  -9   11.16    1.02
  -7  -1   9   11.52    0.28
  -7  -1   9   11.78    0.34
   5   1  -9    1.71    0.52
  -5  -1   9    1.65    0.11
  -5  -1   9    1.78    0.15
   3   1  -9   14.57    0.24
   3   1  -9   15.13    0.83
   3   1  -9   14.90    0.32
  -3  -1   9   15.15    0.30
  -3  -1   9   14.21    0.80
  -3  -1   9   15.58    0.33
   1   1  -9    0.48    0.34
   1   1  -9    0.45    0.09
   1   1  -9    0.36    0.05
  -1  -1   9    0.24    0.33
  -1  -1   9    0.17    0.07
  -1  -1   9    0.26    0.07
  -1   1  -9   26.01    0.49
  -1   1  -9   25.84    1.08
  -1   1  -9   26.55    0.43
   1  -1   9   26.32    0.49
   1  -1   9   24.31    1.04
   1  -1   9   26.23    0.49
   1  -1   9   25.51    0.46
  -3   1  -9   14.58    0.37
  -3   1  -9   14.04    0.98
  -3   1  -9   15.40    0.30
   3  -1   9   15.42    0.36
   3  -1   9   15.72    0.32
   3  -1   9   15.23    0.98
  -5   1  -9    0.69    0.16
  -5   1  -9    0.18    0.10
   5  -1   9    0.03    0.57
   5  -1   9    0.19    0.09
  -7   1  -9    2.83    0.18
   7  -1   9    3.03    0.89
  -9   1  -9    8.12    0.31
  12   0  -9    0.26    0.97
 -12   0   9   -0.04    0.24
 -12   0   9    0.15    0.18
  10   0  -9   -0.47    0.81
 -10   0   9    0.01    0.13
 -10   0   9   -0.07    0.19
   8   0  -9    0.04    0.66
  -8   0   9   -0.05    0.14
  -8   0   9   -0.10    0.10
   6   0  -9    0.28    0.49
  -6   0   9   -0.04    0.08
  -6   0   9    0.01    0.11
   4   0  -9   -0.03    0.37
  -4   0   9   -0.03    0.06
  -4   0   9    0.06    0.09
   2   0  -9   -0.05    0.07
   2   0  -9   -0.07    0.31
  -2   0   9    0.01    0.06
  -2   0   9    0.21    0.31
  -2   0   9    0.07    0.07
   0   0  -9    0.08    0.04
   0   0  -9    0.17    0.34
   0   0  -9    0.06    0.07
   0   0   9    0.04    0.07
   0   0   9    0.04    0.31
   0   0   9   -0.12    0.06
  -2   0  -9   -0.03    0.05
  -2   0  -9   -0.05    0.09
  -2   0  -9   -0.46    0.38
   2   0   9    0.04    0.07
   2   0   9    0.32    0.35
   2   0   9   -0.03    0.09
  -4   0  -9   -0.07    0.07
  -4   0  -9    0.11    0.12
  -4   0  -9    0.09    0.49
   4   0   9   -0.10    0.49
   4   0   9   -0.09    0.09
   4   0   9   -0.03    0.11
  -6   0  -9    0.19    0.11
   6   0   9   -0.07    0.10
  -8   0  -9    0.24    0.14
 -10   0  -9   -0.02    0.17
  11  -1  -9    2.99    0.98
 -11   1   9    3.01    0.28
 -11   1   9    2.95    0.21
   9  -1  -9    3.60    0.83
  -9   1   9    2.99    0.23
  -9   1   9    3.40    0.19
   7  -1  -9   12.16    1.00
  -7   1   9   11.97    0.34
  -7   1   9   11.82    0.27
   5  -1  -9    1.78    0.48
  -5   1   9    1.48    0.13
  -5   1   9    1.69    0.10
   3  -1  -9   14.79    0.77
   3  -1  -9   15.43    0.73
  -3   1   9   15.77    0.27
  -3   1   9   15.53    0.32
  -1   1   9    0.21    0.06
  -1   1   9    0.44    0.08
  -1  -1  -9   25.18    1.06
  -1  -1  -9   26.00    0.48
  -1  -1  -9   25.49    0.38
   1   1   9   25.44    0.48
   1   1   9   25.65    0.45
   1   1   9   26.15    1.06
  -3  -1  -9   14.88    0.37
  -3  -1  -9   15.20    0.28
  -3  -1  -9   15.54    1.00
   3   1   9   15.52    0.33
   3   1   9   15.12    0.36
   3   1   9   14.37    0.97
  -5  -1  -9   -0.07    0.58
  -5  -1  -9    0.17    0.08
   5   1   9    0.49    0.15
   5   1   9    0.08    0.11
  -7  -1  -9    3.19    0.19
   7   1   9    2.94    0.18
  -9  -1  -9    8.44    0.29
  12  -2  -9   13.58    1.42
 -12   2   9   14.10    0.40
 -12   2   9   14.08    0.49
  10  -2  -9    1.61    0.80
 -10   2   9    1.60    0.15
 -10   2   9    1.43    0.22
   8  -2  -9   12.34    1.02
  -8   2   9   13.09    0.37
   6  -2  -9   16.16    0.92
  -6   2   9   15.76    0.37
   4  -2  -9   32.77    1.06
   4  -2  -9   33.32    1.12
  -4   2   9   31.80    0.56
  -4   2   9   32.68    0.55
   2  -2  -9    9.70    0.56
  -2   2   9    8.38    0.21
  -2   2   9    8.39    0.21
   0  -2  -9   35.79    1.22
   0   2   9   35.99    0.56
   0   2   9   34.52    0.60
   0   2   9   35.14    0.61
  -2  -2  -9   12.70    0.92
   2   2   9   12.83    0.31
   2   2   9   12.84    0.28
  -4  -2  -9    0.61    0.07
  -4  -2  -9    0.03    0.55
   4   2   9    0.39    0.11
   4   2   9    0.61    0.14
  -6  -2  -9   10.48    0.25
   6   2   9   10.77    0.31
   8   2   9   19.64    0.44
  11  -3  -9    7.87    1.10
 -11   3   9    7.42    0.36
   9  -3  -9   34.28    1.53
  -9   3   9   35.65    0.71
   7  -3  -9   48.52    1.61
  -7   3   9   49.86    0.86
   5  -3  -9   73.80    1.91
   5  -3  -9   77.49    1.90
  -5   3   9   72.80    1.17
   3  -3  -9    0.88    0.27
   3  -3  -9    1.16    0.33
  -3   3   9    1.05    0.09
  -3   3   9    1.01    0.09
   1  -3  -9   -0.04    0.26
   1  -3  -9    0.42    0.33
  -1   3   9    0.07    0.07
  -1   3   9    0.16    0.07
  -1  -3  -9   70.07    1.96
   1   3   9   69.93    1.05
   1   3   9   70.82    1.12
  -3  -3  -9   49.70    1.78
   3   3   9   49.56    0.86
   3   3   9   49.08    0.80
  -5  -3  -9   42.41    1.84
   5   3   9   43.97    0.77
   5   3   9   45.12    0.84
   7   3   9   19.91    0.46
  10  -4  -9   20.16    1.28
 -10   4   9   18.17    0.49
   8  -4  -9    0.85    0.55
  -8   4   9    0.55    0.15
   6  -4  -9    1.25    0.41
  -6   4   9    1.26    0.12
   4  -4  -9   51.11    1.29
  -4   4   9   49.08    0.79
  -4   4   9   49.16    0.78
   2  -4  -9   88.63    2.14
   2  -4  -9   92.25    2.08
  -2   4   9   91.17    1.38
  -2   4   9   90.43    1.38
   0  -4  -9   57.75    1.67
   0  -4  -9   59.73    1.60
   0   4   9   59.96    0.95
  -2  -4  -9   22.14    1.14
   2   4   9   24.85    0.43
   2   4   9   24.84    0.50
  -4  -4  -9    3.58    0.77
   4   4   9    3.72    0.19
   4   4   9    3.85    0.23
  -6  -4  -9    4.96    0.98
   6   4   9    5.66    0.31
   6   4   9    5.51    0.26
   8   4   9   17.09    0.44
  11  -5  -9   12.68    1.09
 -11   5   9   11.85    0.42
   9  -5  -9   48.65    1.60
  -9   5   9   47.62    0.87
   7  -5  -9   61.53    1.61
  -7   5   9   60.67    1.00
   5  -5  -9   48.06    1.18
  -5   5   9   48.16    0.77
   3  -5  -9   11.66    0.48
   3  -5  -9   11.30    0.52
  -3   5   9   11.54    0.24
  -3   5   9   11.31    0.23
   1  -5  -9    2.34    0.36
   1  -5  -9    2.57    0.43
  -1   5   9    2.59    0.14
  -1  -5  -9   48.42    1.61
   1   5   9   50.02    0.84
  -3  -5  -9   67.45    2.19
   3   5   9   68.79    1.07
   3   5   9   69.92    1.17
  -5  -5  -9   65.44    2.37
   5   5   9   65.24    1.07
   5   5   9   65.20    1.17
  -7  -5  -9   20.55    1.64
   7   5   9   18.90    0.47
   9   5   9    0.42    0.19
  10  -6  -9   12.18    0.93
 -10   6   9   12.82    0.40
   8  -6  -9    3.69    0.40
  -8   6   9    3.79    0.22
  -6   6   9    3.69    0.16
  -4   6   9   15.56    0.29
  -4   6   9   16.99    0.29
   2  -6  -9   99.23    2.22
   2  -6  -9  101.93    2.16
  -2   6   9   99.87    1.51
   0  -6  -9   20.76    0.98
   0   6   9   21.53    0.43
  -2  -6  -9   10.51    0.91
   2   6   9   10.69    0.32
   2   6   9   10.84    0.24
  -4  -6  -9    0.46    0.73
   4   6   9    0.65    0.18
   4   6   9    0.49    0.12
  -6  -6  -9    7.70    1.17
   6   6   9    8.17    0.37
   6   6   9    8.69    0.31
   8   6   9   10.02    0.37
  -9   7   9   14.26    0.37
  -7   7   9   31.63    0.56
  -5   7   9   17.75    0.31
  -3   7   9    9.98    0.22
   1  -7  -9   14.24    0.72
  -1   7   9   13.39    0.31
  -1  -7  -9    2.95    0.61
   1   7   9    2.71    0.18
  -3  -7  -9   45.80    1.85
   3   7   9   47.58    0.77
   3   7   9   45.39    0.87
  -5  -7  -9   29.38    1.72
   5   7   9   28.22    0.57
   5   7   9   28.11    0.66
  -7  -7  -9    2.94    1.09
   7   7   9    3.02    0.23
  -8   8   9   -0.02    0.12
  -2   8   9    2.37    0.14
   0  -8  -9   27.85    1.11
   0   8   9   25.88    0.52
  -2  -8  -9   -0.18    0.62
   2   8   9   -0.08    0.15
  -4  -8  -9   -1.14    0.74
   4   8   9   -0.12    0.13
   4   8   9    0.24    0.20
  -6  -8  -9   -0.57    0.89
   6   8   9    0.09    0.22
   6   8   9    0.16    0.17
  -3   9   9    0.02    0.09
   1  -9  -9    0.19    0.20
  -1   9   9    0.29    0.13
  -1  -9  -9    4.07    0.70
   1   9   9    3.33    0.22
  -3  -9  -9    0.94    0.78
   3   9   9    0.79    0.20
  -5  -9  -9    0.73    0.96
   5   9   9    0.35    0.23
   5   9   9    0.42    0.16
  -2  10   9    5.70    0.22
   0 -10  -9    2.52    0.47
   0  10   9    2.81    0.20
  -2 -10  -9    1.50    0.75
   2  10   9    1.66    0.21
  -4 -10  -9    0.64    0.92
   4  10   9   -0.14    0.21
  -1  11   9    1.08    0.16
  -1 -11  -9    0.96    0.55
   1  11   9    0.20    0.17
  -3 -11  -9    4.40    0.96
   3  11   9    2.56    0.26
   5  11 -10    1.30    0.19
   3  11 -10    6.19    0.37
   3  11 -10    5.91    0.27
  -3 -11  10    5.76    1.06
   1  11 -10   20.64    0.57
   1  11 -10   20.22    0.46
  -1 -11  10   19.22    1.46
  -1  11 -10    8.38    0.37
  -1  11 -10    7.96    0.29
   1 -11  10    7.93    1.07
   6  10 -10   26.01    0.54
  -6 -10  10   24.80    1.78
   4  10 -10   27.11    0.67
   4  10 -10   26.17    0.54
   2  10 -10   11.80    0.32
   2  10 -10   11.27    0.43
  -2 -10  10   12.87    1.22
   0  10 -10    1.87    0.23
   0  10 -10    1.90    0.17
   0 -10  10    1.39    0.75
  -2  10 -10    9.27    0.36
  -2  10 -10    8.68    0.30
   2 -10  10    8.03    1.01
  -4  10 -10   14.53    0.47
  -4  10 -10   13.30    0.38
   4 -10  10   14.29    1.30
   7   9 -10    3.00    0.21
   5   9 -10    1.59    0.16
  -5  -9  10    0.99    0.89
   3   9 -10   12.24    0.32
   3   9 -10   12.85    0.42
  -3  -9  10   12.81    1.23
   1   9 -10   30.12    0.67
   1   9 -10   31.44    0.57
  -1  -9  10   32.59    1.58
  -1   9 -10   15.41    0.36
  -1   9 -10   15.29    0.44
   1  -9  10   15.53    1.23
  -3   9 -10   13.81    0.35
  -3   9 -10   14.77    0.45
   3  -9  10   14.19    1.21
  -5   9 -10    0.02    0.20
  -5   9 -10   -0.22    0.15
   5  -9  10    1.22    0.86
   8   8 -10   30.01    0.60
   6   8 -10   23.18    0.48
   4   8 -10   33.69    0.72
   4   8 -10   34.24    0.61
  -4  -8  10   31.44    1.66
   2   8 -10   24.65    0.57
   2   8 -10   24.79    0.47
  -2  -8  10   25.85    1.39
   0   8 -10    0.07    0.15
   0   8 -10    0.21    0.11
   0  -8  10    0.84    0.66
  -2   8 -10   11.50    0.36
  -2   8 -10   10.95    0.29
   2  -8  10   10.13    0.99
  -4   8 -10   16.46    0.39
  -4   8 -10   17.48    0.48
   4  -8  10   16.51    1.24
  -6   8 -10   18.09    0.52
  -6   8 -10   17.22    0.44
   6  -8  10   17.63    1.45
   7   7 -10    0.96    0.15
   5   7 -10    0.17    0.12
  -5  -7  10    0.09    0.72
   3   7 -10   17.60    0.46
   3   7 -10   18.11    0.38
  -3  -7  10   17.26    1.21
   1   7 -10   21.77    0.50
   1   7 -10   21.00    0.41
  -1  -7  10   22.23    1.27
  -1   7 -10    8.58    0.31
  -1   7 -10    8.65    0.24
   1  -7  10    8.25    0.87
  -3   7 -10    7.15    0.24
  -3   7 -10    7.27    0.30
   3  -7  10    7.55    0.91
  -5   7 -10    0.12    0.18
  -5   7 -10    0.30    0.14
   5  -7  10    0.91    0.77
  -7   7 -10    2.04    0.26
  -7   7 -10    1.92    0.20
   7  -7  10    1.09    0.88
   8   6 -10    2.04    0.16
   6   6 -10   15.21    0.35
   4   6 -10    9.36    0.26
   4   6 -10    9.92    0.34
  -4  -6  10    9.61    0.98
   2   6 -10    7.59    0.28
   2   6 -10    8.12    0.22
  -2  -6  10    9.03    0.87
   0   6 -10    1.42    0.12
   0   6 -10    1.31    0.16
   0  -6  10    0.98    0.57
  -2   6 -10    0.30    0.14
  -2   6 -10    0.24    0.10
   2  -6  10    0.34    0.56
  -4   6 -10   15.44    0.36
  -4   6 -10   15.55    0.43
   4  -6  10   14.77    1.17
  -6   6 -10    7.29    0.35
  -6   6 -10    7.32    0.28
   6  -6  10    4.89    0.94
  -8   6 -10    3.38    0.24
  -8   6 -10    3.69    0.33
   8  -6  10    3.45    1.02
 -11  -5  10    0.80    0.20
  -9  -5  10    1.43    0.18
   7   5 -10    0.00    0.10
  -7  -5  10   -0.03    0.12
   5   5 -10    2.09    0.13
  -5  -5  10    2.33    0.15
  -5  -5  10    2.16    0.68
   3   5 -10   -0.06    0.11
   3   5 -10    0.05    0.08
  -3  -5  10   -0.07    0.08
  -3  -5  10   -0.02    0.51
   1   5 -10    2.37    0.18
   1   5 -10    2.08    0.12
  -1  -5  10    2.98    0.59
  -1   5 -10    9.04    0.29
  -1   5 -10    9.43    0.23
   1  -5  10    8.95    0.82
  -3   5 -10    6.92    0.28
  -3   5 -10    6.31    0.22
   3  -5  10    5.93    0.80
  -5   5 -10    0.15    0.11
  -5   5 -10   -0.16    0.15
   5  -5  10   -0.07    0.66
  -7   5 -10    0.02    0.21
  -7   5 -10   -0.02    0.14
   7  -5  10   -0.70    0.77
 -10  -4  10    1.18    0.19
  -8  -4  10   11.83    0.34
   6   4 -10    2.28    0.76
   6   4 -10    2.73    0.15
  -6  -4  10    2.56    0.16
  -6  -4  10    2.65    0.20
   4   4 -10    2.20    0.14
   4   4 -10    2.09    0.17
   4   4 -10    2.75    0.67
  -4  -4  10    1.90    0.60
  -4  -4  10    2.42    0.18
  -4  -4  10    2.08    0.14
   2   4 -10   11.36    0.31
   2   4 -10   11.08    0.92
   2   4 -10   11.68    0.25
  -2  -4  10   11.25    0.88
  -2  -4  10   11.07    0.30
  -2  -4  10   11.49    0.25
   0   4 -10    2.65    0.14
   0   4 -10    2.62    0.17
   0  -4  10    3.23    0.57
   0  -4  10    2.74    0.12
  -2   4 -10    0.25    0.08
  -2   4 -10    0.15    0.12
   2  -4  10    0.04    0.48
  -4   4 -10    0.35    0.15
  -4   4 -10    0.18    0.10
   4  -4  10   -0.49    0.59
  -6   4 -10    0.13    0.18
  -6   4 -10   -0.03    0.13
   6  -4  10   -0.12    0.72
  -8   4 -10    0.06    0.22
  -8   4 -10    0.17    0.16
   8  -4  10    0.37    0.86
 -11  -3  10   10.56    0.35
   9   3 -10    8.29    1.19
  -9  -3  10    8.95    0.31
   7   3 -10    0.48    0.71
  -7  -3  10    0.74    0.13
  -7  -3  10    0.85    0.18
   5   3 -10    1.43    0.62
   5   3 -10    1.61    0.10
  -5  -3  10    1.59    0.15
  -5  -3  10    1.64    0.13
   3   3 -10    4.63    0.21
   3   3 -10    4.87    0.15
   3   3 -10    6.07    0.69
  -3  -3  10    6.37    0.68
  -3  -3  10    5.11    0.18
  -3  -3  10    5.18    0.21
   1   3 -10   34.08    0.55
   1   3 -10   35.20    1.33
   1   3 -10   34.14    0.62
  -1  -3  10   31.17    1.25
  -1  -3  10   33.38    0.57
  -1  -3  10   32.99    0.61
  -1   3 -10   49.94    0.88
  -1   3 -10   51.50    0.80
   1  -3  10   51.35    0.80
   1  -3  10   50.11    0.86
   1  -3  10   54.02    1.69
   1  -3  10   49.53    0.86
  -3   3 -10   12.97    0.29
  -3   3 -10   12.79    0.35
   3  -3  10   12.50    0.99
  -5   3 -10    1.78    0.19
  -5   3 -10    1.83    0.15
   5  -3  10    1.64    0.71
  -7   3 -10    8.19    0.28
  -7   3 -10    9.29    0.38
   7  -3  10    6.76    1.06
  -9   3 -10    4.64    0.27
   9  -3  10    4.48    1.12
  12   2 -10   -0.09    0.89
 -12  -2  10   -0.27    0.18
  10   2 -10    6.43    1.17
 -10  -2  10    6.88    0.36
 -10  -2  10    6.97    0.29
 -10  -2  10    6.82    0.27
   8   2 -10   20.96    1.45
  -8  -2  10   21.66    0.53
  -8  -2  10   21.94    0.45
   6   2 -10   67.23    2.23
  -6  -2  10   67.04    1.15
  -6  -2  10   68.97    1.07
   4   2 -10   79.27    2.34
   4   2 -10   83.27    1.32
   4   2 -10   81.59    1.20
  -4  -2  10   82.46    1.33
  -4  -2  10   83.12    1.26
  -4  -2  10   83.95    2.31
   2   2 -10   27.53    0.52
   2   2 -10   27.45    1.15
   2   2 -10   27.36    0.44
  -2  -2  10   26.83    0.48
  -2  -2  10   27.14    1.12
  -2  -2  10   26.92    0.51
   0   2 -10    2.82    0.12
   0   2 -10    2.81    0.51
   0   2 -10    2.62    0.17
   0  -2  10    2.86    0.15
   0  -2  10    3.22    0.17
   0  -2  10    3.89    0.54
  -2   2 -10    2.59    0.13
  -2   2 -10    2.48    0.58
  -2   2 -10    2.85    0.18
   2  -2  10    2.69    0.57
   2  -2  10    2.49    0.16
   2  -2  10    2.64    0.15
  -4   2 -10   17.04    0.43
  -4   2 -10   16.18    0.34
   4  -2  10   16.49    0.33
   4  -2  10   16.91    1.15
  -6   2 -10   24.92    0.49
  -6   2 -10   25.93    0.60
   6  -2  10   23.63    1.48
  -8   2 -10    6.70    0.28
  11   1 -10   19.62    1.46
 -11  -1  10   20.31    0.48
 -11  -1  10   19.48    0.57
 -11  -1  10   20.65    0.48
   9   1 -10   27.52    1.63
  -9  -1  10   27.69    0.63
  -9  -1  10   28.56    0.55
   7   1 -10   10.64    1.00
  -7  -1  10   11.47    0.29
  -7  -1  10   12.25    0.36
   5   1 -10    0.48    0.51
  -5  -1  10    0.77    0.10
  -5  -1  10    0.90    0.13
   3   1 -10   67.34    1.06
   3   1 -10   67.43    1.93
   3   1 -10   65.20    0.95
  -3  -1  10   67.38    1.89
  -3  -1  10   63.64    1.06
  -3  -1  10   65.79    1.02
   1   1 -10   84.81    2.27
   1   1 -10   87.58    1.35
   1   1 -10   84.81    1.24
  -1  -1  10   84.12    2.24
  -1  -1  10   86.08    1.34
  -1  -1  10   84.05    1.29
  -1   1 -10  124.06    1.79
  -1   1 -10  121.33    1.90
  -1   1 -10  120.77    3.07
   1  -1  10  121.48    1.82
   1  -1  10  124.81    1.90
   1  -1  10  127.36    3.09
   1  -1  10  122.81    1.90
  -3   1 -10   27.95    0.49
  -3   1 -10   29.36    1.35
  -3   1 -10   27.86    0.57
   3  -1  10   29.56    1.33
   3  -1  10   28.13    0.51
   3  -1  10   28.00    0.56
  -5   1 -10    0.80    0.11
  -5   1 -10    0.91    0.16
   5  -1  10    0.81    0.12
   5  -1  10    1.63    0.70
  -7   1 -10    3.89    0.22
  -9   1 -10   19.13    0.46
  12   0 -10    2.50    0.94
 -12   0  10    2.52    0.22
 -12   0  10    2.78    0.30
  10   0 -10   13.70    1.31
 -10   0  10   16.33    0.48
 -10   0  10   17.39    0.41
   8   0 -10   40.45    1.75
  -8   0  10   42.10    0.72
  -8   0  10   43.08    0.81
   6   0 -10  140.04    3.54
  -6   0  10  142.19    2.19
  -6   0  10  141.69    2.08
   4   0 -10   80.04    2.19
  -4   0  10   78.17    1.19
  -4   0  10   79.89    1.27
   2   0 -10   21.20    0.42
   2   0 -10   20.54    0.94
  -2   0  10   22.22    0.42
  -2   0  10   21.31    0.39
  -2   0  10   22.81    0.95
   0   0 -10   32.89    0.58
   0   0 -10   32.05    0.48
   0   0 -10   30.88    1.20
   0   0  10   31.27    0.54
   0   0  10   31.63    1.19
   0   0  10   31.30    0.57
  -2   0 -10   27.32    0.54
  -2   0 -10   25.27    1.20
  -2   0 -10   27.63    0.45
   2   0  10   28.41    0.54
   2   0  10   27.29    1.20
   2   0  10   28.07    0.50
  -4   0 -10   64.62    1.00
  -4   0 -10   66.30    2.16
   4   0  10   66.61    2.17
   4   0  10   63.56    1.03
   4   0  10   65.37    1.11
  -6   0 -10   24.06    0.46
   6   0  10   23.79    0.47
  -8   0 -10   19.29    0.44
  11  -1 -10   19.65    1.52
 -11   1  10   20.66    0.57
 -11   1  10   20.18    0.47
   9  -1 -10   28.41    1.53
  -9   1  10   28.47    0.53
  -9   1  10   27.11    0.61
   7  -1 -10   11.59    0.96
  -7   1  10   11.68    0.26
  -7   1  10   11.33    0.33
   5  -1 -10    1.15    0.47
  -5   1  10    0.67    0.08
  -5   1  10    0.70    0.12
   3  -1 -10   65.69    1.84
  -3   1  10   66.43    0.98
  -3   1  10   65.33    1.05
  -1   1  10   84.68    1.27
  -1   1  10   86.52    1.34
  -1  -1 -10  118.26    3.03
  -1  -1 -10  125.23    1.89
   1   1  10  122.89    3.04
   1   1  10  122.38    1.81
   1   1  10  123.05    1.89
  -3  -1 -10   26.98    1.30
  -3  -1 -10   28.00    0.45
   3   1  10   28.24    0.52
   3   1  10   27.79    0.56
  -5  -1 -10    1.14    0.11
  -5  -1 -10    1.57    0.71
   5   1  10    1.13    0.14
  -7  -1 -10    3.67    0.20
   7   1  10    3.76    0.21
  12  -2 -10    0.30    0.86
 -12   2  10   -0.33    0.16
 -12   2  10    0.11    0.22
  10  -2 -10    6.38    0.99
 -10   2  10    6.93    0.33
 -10   2  10    7.30    0.26
   8  -2 -10   21.18    1.24
  -8   2  10   22.08    0.50
   6  -2 -10   63.67    1.93
  -6   2  10   68.73    1.10
   4  -2 -10   82.90    2.15
  -4   2  10   84.01    1.31
   2  -2 -10   26.56    0.96
  -2   2  10   27.34    0.48
  -2   2  10   26.02    0.48
  -2   2  10   26.78    0.42
   0  -2 -10    2.90    0.51
   0   2  10    2.82    0.16
   0   2  10    2.57    0.12
   0   2  10    2.64    0.15
  -2  -2 -10    2.05    0.56
   2   2  10    2.55    0.16
   2   2  10    2.58    0.15
  -4  -2 -10   17.11    1.18
   4   2  10   16.34    0.37
   4   2  10   17.26    0.43
   6   2  10   26.24    0.53
  11  -3 -10   10.90    1.14
 -11   3  10   11.53    0.42
   9  -3 -10    9.19    0.95
  -9   3  10    8.61    0.32
   7  -3 -10    0.83    0.53
  -7   3  10    0.94    0.14
   5  -3 -10    1.72    0.42
  -5   3  10    1.76    0.13
   3  -3 -10    4.98    0.44
  -3   3  10    4.86    0.17
   1  -3 -10   34.44    1.10
   1  -3 -10   34.42    1.18
  -1   3  10   32.54    0.58
  -1   3  10   33.02    0.50
  -1  -3 -10   47.94    1.59
   1   3  10   49.80    0.84
   1   3  10   49.13    0.77
  -3  -3 -10   11.84    1.02
   3   3  10   12.23    0.30
   3   3  10   11.48    0.33
  -5  -3 -10    1.57    0.75
   5   3  10    1.68    0.16
   5   3  10    1.90    0.20
   7   3  10    8.78    0.31
  10  -4 -10    1.24    0.74
 -10   4  10    0.84    0.20
   8  -4 -10   11.60    0.94
  -8   4  10   11.21    0.33
   6  -4 -10    2.53    0.47
  -6   4  10    2.27    0.15
   4  -4 -10    2.46    0.35
  -4   4  10    2.44    0.14
   2  -4 -10   10.81    0.69
   2  -4 -10   11.42    0.62
  -2   4  10   11.31    0.26
   0  -4 -10    3.22    0.53
   0   4  10    2.65    0.16
  -2  -4 -10   -0.55    0.48
   2   4  10    0.18    0.09
   2   4  10    0.26    0.12
  -4  -4 -10   -0.09    0.65
   4   4  10    0.51    0.16
   4   4  10    0.32    0.12
  -6  -4 -10   -0.35    0.76
   6   4  10    0.13    0.19
   6   4  10   -0.09    0.14
   8   4  10    0.28    0.17
  11  -5 -10    1.24    0.76
 -11   5  10    0.83    0.22
   9  -5 -10    0.80    0.58
  -9   5  10    1.23    0.18
   7  -5 -10   -0.15    0.41
  -7   5  10    0.05    0.12
   5  -5 -10    2.16    0.34
  -5   5  10    2.02    0.13
   3  -5 -10    0.18    0.25
   3  -5 -10   -0.27    0.29
  -3   5  10   -0.09    0.07
   1  -5 -10    2.04    0.45
  -1   5  10    2.40    0.15
  -1  -5 -10    8.76    0.79
   1   5  10    9.35    0.28
   1   5  10    9.39    0.21
  -3  -5 -10    5.37    0.82
   3   5  10    6.49    0.27
   3   5  10    6.52    0.22
  -5  -5 -10    0.56    0.77
   5   5  10   -0.03    0.13
   5   5  10    0.46    0.18
  -7  -5 -10    0.21    0.95
   7   5  10    0.04    0.16
  10  -6 -10    0.19    0.54
 -10   6  10    0.99    0.20
  -8   6  10    1.83    0.17
  -6   6  10   13.91    0.30
  -4   6  10    9.51    0.22
   2  -6 -10    9.05    0.61
   2  -6 -10    8.37    0.51
  -2   6  10    7.80    0.21
   0  -6 -10    1.29    0.50
   0   6  10    1.39    0.14
  -2  -6 -10   -0.36    0.58
   2   6  10    0.30    0.13
   2   6  10    0.10    0.09
  -4  -6 -10   15.91    1.34
   4   6  10   15.79    0.44
   4   6  10   15.78    0.38
  -6  -6 -10    6.88    1.14
   6   6  10    7.42    0.37
   6   6  10    7.92    0.31
   8   6  10    3.67    0.25
  -9   7  10    8.03    0.29
  -7   7  10    0.76    0.12
  -5   7  10    0.12    0.08
  -3   7  10   17.24    0.33
   1  -7 -10   22.68    0.93
  -1   7  10   21.22    0.43
  -1  -7 -10   10.50    0.88
   1   7  10    8.88    0.30
  -3  -7 -10    5.80    0.93
   3   7  10    6.86    0.30
   3   7  10    7.86    0.24
  -5  -7 -10    0.22    0.87
   5   7  10   -0.05    0.15
   5   7  10    0.19    0.20
  -7  -7 -10    3.54    1.19
   7   7  10    1.66    0.21
  -8   8  10   27.51    0.51
  -2   8  10   24.17    0.45
   0  -8 -10   -0.19    0.48
   0   8  10    0.05    0.13
  -2  -8 -10   10.36    1.01
   2   8  10   10.84    0.36
  -4  -8 -10   16.41    1.35
   4   8  10   18.26    0.42
   4   8  10   17.44    0.51
   6   8  10   18.20    0.47
   6   8  10   18.05    0.57
  -3   9  10   12.05    0.27
   1  -9 -10   32.60    0.88
  -1   9  10   31.68    0.60
  -1  -9 -10   14.99    1.04
   1   9  10   14.77    0.41
  -3  -9 -10   15.06    1.29
   3   9  10   14.68    0.45
  -5  -9 -10    0.73    0.99
   5   9  10    0.09    0.16
   5   9  10    0.19    0.22
  -2  10  10   11.62    0.30
   0 -10 -10    2.02    0.47
   0  10  10    1.93    0.20
  -2 -10 -10    7.09    0.95
   2  10  10    8.95    0.37
  -4 -10 -10   13.00    1.33
   4  10  10   13.65    0.48
  -3  11  10    5.89    0.20
  -1  11  10   20.61    0.46
  -1 -11 -10    7.27    0.74
   1  11  10    7.73    0.34
   3  11 -11   12.04    0.35
   3  11 -11   12.45    0.47
  -3 -11  11   10.06    1.24
   1  11 -11    4.87    0.33
   1  11 -11    5.16    0.26
  -1 -11  11    4.87    1.06
  -1  11 -11    0.05    0.15
  -1  11 -11   -0.17    0.22
   1 -11  11   -0.33    0.81
   6  10 -11    0.03    0.16
   4  10 -11    1.04    0.26
   4  10 -11    1.17    0.17
  -4 -10  11    1.05    0.94
   2  10 -11    0.61    0.15
   2  10 -11    0.57    0.22
  -2 -10  11    1.16    0.85
   0  10 -11    1.39    0.16
   0  10 -11    1.15    0.23
   0 -10  11    0.96    0.80
  -2  10 -11    0.37    0.22
  -2  10 -11    0.29    0.15
   2 -10  11    0.41    0.81
   7   9 -11    1.15    0.17
   5   9 -11    0.40    0.14
  -5  -9  11   -0.53    0.84
   3   9 -11    4.02    0.29
   3   9 -11    3.61    0.21
  -3  -9  11    3.60    0.91
   1   9 -11    0.05    0.12
   1   9 -11   -0.01    0.18
  -1  -9  11   -0.52    0.67
  -1   9 -11    0.20    0.18
  -1   9 -11    0.35    0.13
   1  -9  11    0.79    0.75
  -3   9 -11    0.05    0.14
  -3   9 -11    0.16    0.19
   3  -9  11    0.69    0.80
  -5   9 -11    0.06    0.16
  -5   9 -11   -0.21    0.21
   5  -9  11   -0.44    0.84
   8   8 -11    9.70    0.32
   6   8 -11    2.93    0.19
   4   8 -11    0.96    0.14
   4   8 -11    0.77    0.20
  -4  -8  11    1.69    0.83
   2   8 -11    2.51    0.23
   2   8 -11    2.40    0.16
  -2  -8  11    3.38    0.81
   0   8 -11    0.28    0.11
   0   8 -11    0.26    0.17
   0  -8  11    0.43    0.69
  -2   8 -11   20.31    0.52
  -2   8 -11   20.80    0.44
   2  -8  11   20.67    1.31
  -4   8 -11    3.25    0.20
  -4   8 -11    3.52    0.27
   4  -8  11    2.53    0.85
  -6   8 -11    0.71    0.18
  -6   8 -11    0.81    0.23
   6  -8  11    0.62    0.89
   7   7 -11    9.33    0.29
   5   7 -11   43.68    0.74
  -5  -7  11   42.76    1.97
   3   7 -11   20.56    0.41
   3   7 -11   19.93    0.50
  -3  -7  11   20.47    1.38
   1   7 -11   28.51    0.61
   1   7 -11   28.59    0.53
  -1  -7  11   29.44    1.44
  -1   7 -11    0.03    0.15
  -1   7 -11    0.16    0.11
   1  -7  11   -0.40    0.60
  -3   7 -11   -0.08    0.16
  -3   7 -11    0.07    0.11
   3  -7  11   -0.61    0.66
  -5   7 -11   12.38    0.42
  -5   7 -11   13.55    0.36
   5  -7  11   13.74    1.26
  -7   7 -11    8.05    0.33
  -7   7 -11    8.25    0.40
   7  -7  11    8.35    1.22
   6   6 -11   10.75    0.29
   4   6 -11    0.60    0.17
   4   6 -11    0.72    0.12
  -4  -6  11    0.01    0.62
   2   6 -11    1.69    0.13
   2   6 -11    1.81    0.19
  -2  -6  11    2.36    0.67
   0   6 -11   83.97    1.40
   0   6 -11   83.24    1.28
   0  -6  11   84.06    2.49
  -2   6 -11   22.08    0.51
  -2   6 -11   21.54    0.43
   2  -6  11   20.53    1.26
  -4   6 -11   13.26    0.41
  -4   6 -11   13.75    0.34
   4  -6  11   14.30    1.19
  -6   6 -11    8.94    0.38
  -6   6 -11    9.23    0.30
   6  -6  11    8.22    1.10
 -11  -5  11    1.01    0.20
  -9  -5  11    8.04    0.31
   7   5 -11   37.63    0.65
  -7  -5  11   38.94    0.69
   5   5 -11   63.09    0.99
  -5  -5  11   62.13    1.00
  -5  -5  11   62.94    1.00
   3   5 -11   92.98    1.41
   3   5 -11   94.35    1.53
  -3  -5  11   92.83    1.40
   1   5 -11   41.67    0.78
   1   5 -11   43.11    0.70
  -1  -5  11   42.30    1.61
  -1   5 -11    6.56    0.21
  -1   5 -11    7.35    0.28
   1  -5  11    8.64    0.88
  -3   5 -11    5.31    0.21
  -3   5 -11    5.71    0.27
   3  -5  11    5.13    0.82
  -5   5 -11   21.71    0.46
  -5   5 -11   22.11    0.55
   5  -5  11   24.00    1.46
  -7   5 -11   23.41    0.61
  -7   5 -11   23.34    0.51
   7  -5  11   22.48    1.57
 -10  -4  11   17.91    0.46
  -8  -4  11   56.02    0.95
   6   4 -11   25.68    0.45
   6   4 -11   22.19    1.46
  -6  -4  11   24.97    0.50
   4   4 -11    0.11    0.08
   4   4 -11   -0.05    0.56
  -4  -4  11   -0.03    0.12
  -4  -4  11    0.03    0.54
  -4  -4  11   -0.09    0.09
   2   4 -11   28.25    0.56
   2   4 -11   28.16    0.48
   2   4 -11   27.30    1.29
  -2  -4  11   26.50    1.25
  -2  -4  11   27.73    0.55
  -2  -4  11   27.33    0.49
   0   4 -11   34.89    0.66
   0   4 -11   33.78    0.57
   0  -4  11   34.28    1.41
   0  -4  11   34.47    0.57
  -2   4 -11   59.15    1.04
  -2   4 -11   60.20    0.94
   2  -4  11   59.90    2.00
  -4   4 -11   47.33    0.90
  -4   4 -11   47.76    0.80
   4  -4  11   50.09    1.93
  -6   4 -11    1.13    0.21
  -6   4 -11    0.96    0.15
   6  -4  11    1.83    0.83
  -8   4 -11   -0.02    0.16
   8  -4  11   -0.16    0.90
 -11  -3  11    1.08    0.20
   9   3 -11    3.15    0.96
  -9  -3  11    3.04    0.21
   7   3 -11   40.92    1.87
  -7  -3  11   41.04    0.81
  -7  -3  11   41.27    0.73
   5   3 -11   45.56    0.70
   5   3 -11   42.76    1.75
  -5  -3  11   44.47    0.82
  -5  -3  11   44.04    0.75
   3   3 -11  115.02    1.81
   3   3 -11  114.14    3.05
   3   3 -11  114.78    1.69
  -3  -3  11  117.95    3.02
  -3  -3  11  116.19    1.81
  -3  -3  11  113.85    1.73
   1   3 -11   31.13    0.60
   1   3 -11   31.92    0.52
   1   3 -11   31.21    1.32
  -1  -3  11   29.49    1.28
  -1  -3  11   30.40    0.58
  -1  -3  11   31.38    0.54
  -1   3 -11    7.41    0.21
  -1   3 -11    7.67    0.27
  -1   3 -11    9.13    0.86
   1  -3  11    7.76    0.78
   1  -3  11    7.77    0.22
  -3   3 -11   11.82    0.28
  -3   3 -11   12.09    0.35
   3  -3  11   10.35    0.95
  -5   3 -11    8.02    0.26
  -5   3 -11    8.00    0.33
   5  -3  11    8.16    1.00
  -7   3 -11   18.66    0.44
   7  -3  11   20.33    1.59
  -9   3 -11   12.43    0.38
  12   2 -11    5.39    1.31
 -12  -2  11    5.76    0.30
  10   2 -11   32.09    1.90
 -10  -2  11   33.73    0.77
 -10  -2  11   33.13    0.65
   8   2 -11    1.79    0.80
  -8  -2  11    1.27    0.15
  -8  -2  11    1.63    0.21
   6   2 -11   24.48    1.38
  -6  -2  11   26.80    0.51
  -6  -2  11   26.75    0.57
   4   2 -11    0.40    0.50
   4   2 -11    0.41    0.06
  -4  -2  11    0.45    0.10
  -4  -2  11    0.39    0.12
   2   2 -11   10.58    0.29
   2   2 -11    9.86    0.21
   2   2 -11    8.70    0.78
  -2  -2  11   10.14    0.28
  -2  -2  11   10.44    0.83
  -2  -2  11   10.43    0.26
   0   2 -11   26.63    0.45
   0   2 -11   26.28    0.52
   0  -2  11   25.39    1.15
   0  -2  11   27.39    0.52
   0  -2  11   25.96    0.48
  -2   2 -11   35.51    1.47
  -2   2 -11   34.59    0.67
  -2   2 -11   35.35    0.59
   2  -2  11   35.11    1.44
   2  -2  11   36.05    0.66
   2  -2  11   35.25    0.61
  -4   2 -11   12.73    0.38
  -4   2 -11   12.58    0.29
   4  -2  11   13.30    0.29
   4  -2  11   12.83    1.10
  -6   2 -11    2.05    0.17
   6  -2  11    1.87    0.82
  -8   2 -11    0.28    0.15
  11   1 -11    0.15    0.94
 -11  -1  11    0.09    0.16
 -11  -1  11   -0.14    0.22
   9   1 -11    0.08    0.77
  -9  -1  11    0.01    0.17
  -9  -1  11   -0.27    0.13
   7   1 -11    0.10    0.62
  -7  -1  11    1.33    0.14
  -7  -1  11    1.28    0.18
   5   1 -11   50.78    1.78
  -5  -1  11   51.82    0.84
  -5  -1  11   51.61    0.90
   3   1 -11    1.71    0.50
  -3  -1  11    2.18    0.15
  -3  -1  11    1.57    0.12
   1   1 -11    2.23    0.51
   1   1 -11    2.62    0.10
   1   1 -11    2.46    0.15
  -1  -1  11    2.76    0.51
  -1  -1  11    2.48    0.14
  -1  -1  11    2.45    0.15
  -1   1 -11    5.97    0.17
  -1   1 -11    7.73    0.76
  -1   1 -11    6.32    0.24
   1  -1  11    6.31    0.68
   1  -1  11    6.38    0.23
   1  -1  11    6.40    0.21
   1  -1  11    6.14    0.23
  -3   1 -11    0.12    0.08
  -3   1 -11    0.13    0.13
  -3   1 -11    0.15    0.55
   3  -1  11    0.32    0.54
   3  -1  11   -0.15    0.11
   3  -1  11    0.19    0.10
  -5   1 -11    7.94    0.24
   5  -1  11    8.14    0.25
  -7   1 -11    1.74    0.17
  -9   1 -11    1.06    0.18
  12   0 -11   -0.19    0.96
 -12   0  11   -0.29    0.22
 -12   0  11   -0.13    0.17
  10   0 -11   -0.48    0.79
 -10   0  11   -0.11    0.18
 -10   0  11    0.09    0.14
   8   0 -11    0.65    0.70
  -8   0  11    0.18    0.11
  -8   0  11    0.05    0.15
   6   0 -11    0.09    0.55
  -6   0  11    0.16    0.09
  -6   0  11   -0.09    0.13
   4   0 -11   -0.23    0.42
  -4   0  11    0.05    0.08
  -4   0  11   -0.06    0.10
   2   0 -11    0.29    0.41
  -2   0  11    0.06    0.07
  -2   0  11    0.03    0.09
   0   0 -11    0.05    0.04
   0   0 -11    0.47    0.43
   0   0 -11    0.04    0.09
   0   0  11   -0.45    0.35
   0   0  11    0.04    0.09
   0   0  11    0.02    0.07
  -2   0 -11    0.09    0.06
  -2   0 -11    0.04    0.49
   2   0  11    0.03    0.10
   2   0  11   -0.08    0.09
   2   0  11    0.18    0.47
  -4   0 -11    0.05    0.08
  -4   0 -11   -0.20    0.60
   4   0  11   -0.17    0.10
  -6   0 -11    0.05    0.11
   6   0  11   -0.09    0.11
  -8   0 -11   -0.13    0.14
  11  -1 -11    0.05    0.86
 -11   1  11   -0.39    0.20
 -11   1  11   -0.12    0.15
   9  -1 -11   -0.10    0.74
  -9   1  11   -0.04    0.11
  -9   1  11    0.18    0.16
   7  -1 -11    1.39    0.60
  -7   1  11    1.03    0.16
  -7   1  11    1.21    0.12
   5  -1 -11   48.97    1.63
  -5   1  11   51.15    0.79
  -5   1  11   52.04    0.87
   3  -1 -11    2.29    0.48
  -3   1  11    1.76    0.13
  -3   1  11    1.95    0.10
   1  -1 -11    1.79    0.47
  -1   1  11    2.67    0.13
  -1   1  11    2.51    0.15
  -1  -1 -11    5.76    0.69
   1   1  11    6.02    0.20
   1   1  11    6.41    0.22
  -3  -1 -11    0.11    0.56
  -3  -1 -11    0.08    0.06
   3   1  11   -0.10    0.12
   3   1  11   -0.07    0.10
  -5  -1 -11    8.28    0.22
   5   1  11    8.25    0.27
   7   1  11    1.40    0.17
  12  -2 -11    6.03    1.10
 -12   2  11    4.80    0.29
 -12   2  11    4.64    0.34
  10  -2 -11   31.16    1.68
 -10   2  11   33.48    0.72
 -10   2  11   34.48    0.62
   8  -2 -11    1.21    0.66
  -8   2  11    1.58    0.18
   6  -2 -11   26.74    1.18
  -6   2  11   25.67    0.52
   4  -2 -11    0.63    0.40
  -4   2  11    0.31    0.10
  -2   2  11   10.04    0.26
  -2   2  11   10.39    0.21
   0  -2 -11   25.32    1.16
   0   2  11   25.46    0.46
   0   2  11   26.16    0.50
   0   2  11   26.91    0.50
  -2  -2 -11   34.51    1.47
   2   2  11   34.00    0.64
   2   2  11   34.22    0.60
  -4  -2 -11   11.41    1.08
   4   2  11   13.65    0.34
   4   2  11   12.69    0.38
   6   2  11    2.05    0.18
  11  -3 -11    0.65    0.82
 -11   3  11    1.64    0.24
   9  -3 -11    4.06    0.80
  -9   3  11    2.95    0.23
   7  -3 -11   40.80    1.49
  -7   3  11   41.11    0.75
   5  -3 -11   45.44    1.45
  -5   3  11   45.48    0.77
  -3   3  11  117.95    1.80
   1  -3 -11   30.98    1.20
  -1   3  11   30.81    0.49
  -1   3  11   30.94    0.56
  -1  -3 -11    8.31    0.80
   1   3  11    7.65    0.21
   1   3  11    7.98    0.26
  -3  -3 -11   11.15    1.01
   3   3  11   11.66    0.34
   3   3  11   11.94    0.31
  -5  -3 -11    6.75    1.02
   5   3  11    7.25    0.28
   5   3  11    7.58    0.33
   7   3  11   19.42    0.46
  10  -4 -11   17.17    1.21
 -10   4  11   17.15    0.47
   8  -4 -11   53.85    1.74
  -8   4  11   53.75    0.94
   6  -4 -11   23.33    1.02
  -6   4  11   23.89    0.47
  -4   4  11    0.00    0.09
   2  -4 -11   27.37    1.07
  -2   4  11   27.38    0.50
   0  -4 -11   33.82    1.33
   0   4  11   35.02    0.55
   0   4  11   35.58    0.63
  -2  -4 -11   58.81    1.97
   2   4  11   57.19    1.00
   2   4  11   58.20    0.92
  -4  -4 -11   47.43    1.97
   4   4  11   47.61    0.90
   4   4  11   48.58    0.83
  -6  -4 -11    1.15    0.89
   6   4  11    1.00    0.18
   8   4  11   -0.06    0.17
  11  -5 -11    0.73    0.75
 -11   5  11    0.85    0.22
   9  -5 -11    5.70    0.72
  -9   5  11    6.79    0.29
   7  -5 -11   35.80    1.19
  -7   5  11   35.14    0.64
  -5   5  11   61.64    0.99
   3  -5 -11   90.20    2.19
  -3   5  11   91.27    1.40
   1  -5 -11   43.33    1.42
  -1   5  11   43.06    0.74
  -1  -5 -11    8.44    0.83
   1   5  11    6.59    0.19
   1   5  11    7.08    0.26
  -3  -5 -11    5.66    0.91
   3   5  11    5.46    0.22
   3   5  11    5.24    0.26
  -5  -5 -11   24.56    1.66
   5   5  11   22.56    0.50
   5   5  11   22.73    0.58
  -7  -5 -11   25.94    1.90
   7   5  11   25.01    0.57
  10  -6 -11   29.50    1.16
 -10   6  11   27.74    0.61
  -8   6  11   33.97    0.63
  -6   6  11    9.88    0.26
   4  -6 -11    0.67    0.21
  -4   6  11    0.91    0.10
   2  -6 -11    2.20    0.45
  -2   6  11    1.89    0.14
  -2   6  11    1.48    0.12
   0  -6 -11   80.29    2.28
   0   6  11   83.37    1.32
  -2  -6 -11   22.62    1.34
   2   6  11   23.03    0.43
   2   6  11   22.60    0.51
  -4  -6 -11   12.66    1.23
   4   6  11   13.39    0.42
   4   6  11   13.66    0.36
  -6  -6 -11   11.81    1.40
   6   6  11    9.90    0.34
   6   6  11    9.96    0.42
  -9   7  11    1.06    0.17
  -7   7  11    9.48    0.26
  -5   7  11   41.30    0.67
  -3   7  11   19.71    0.38
   1  -7 -11   30.25    1.12
  -1   7  11   28.14    0.55
  -1  -7 -11   -0.05    0.60
   1   7  11    0.06    0.14
  -3  -7 -11    0.79    0.77
   3   7  11    0.09    0.18
   3   7  11   -0.03    0.11
  -5  -7 -11   12.55    1.34
   5   7  11   13.30    0.47
   5   7  11   13.53    0.38
  -7  -7 -11    7.45    1.37
   7   7  11    9.10    0.37
  -8   8  11    8.56    0.25
  -6   8  11    3.19    0.14
  -4   8  11    0.80    0.10
  -2   8  11    2.48    0.16
   0  -8 -11    0.94    0.54
   0   8  11    0.22    0.14
  -2  -8 -11   19.56    1.31
   2   8  11   20.07    0.50
  -4  -8 -11    3.16    0.96
   4   8  11    3.42    0.28
   4   8  11    3.36    0.21
  -6  -8 -11    1.57    1.10
   6   8  11    0.56    0.26
   6   8  11    0.75    0.19
  -3   9  11    3.83    0.18
   1  -9 -11    0.05    0.33
  -1   9  11   -0.02    0.13
  -1  -9 -11    0.18    0.63
   1   9  11    0.10    0.18
  -3  -9 -11   -0.25    0.82
   3   9  11    0.13    0.20
  -5  -9 -11   -0.12    0.99
   5   9  11    0.21    0.24
   5   9  11    0.15    0.18
  -2  10  11    0.72    0.14
   0 -10 -11    1.58    0.49
   0  10  11    1.42    0.19
  -2 -10 -11    1.26    0.81
   2  10  11    0.25    0.21
  -3  11  11   11.52    0.28
  -1  11  11    4.85    0.27
  -1 -11 -11   -0.12    0.59
   1  11  11   -0.20    0.19
  -3 -11  12    0.02    0.93
   1  11 -12    2.29    0.29
   1  11 -12    2.23    0.20
  -1 -11  12    0.21    0.92
   6  10 -12    7.15    0.30
   4  10 -12   19.15    0.45
  -4 -10  12   18.67    1.59
   2  10 -12   17.99    0.43
   2  10 -12   19.56    0.56
  -2 -10  12   20.17    1.53
   0  10 -12   28.71    0.69
   0  10 -12   28.90    0.57
   0 -10  12   27.47    1.66
  -2  10 -12   10.73    0.43
  -2  10 -12   10.69    0.33
   2 -10  12    8.36    1.10
   7   9 -12   33.88    0.66
   5   9 -12   18.12    0.43
  -5  -9  12   19.61    1.63
   3   9 -12    1.59    0.16
   3   9 -12    1.83    0.25
  -3  -9  12    1.39    0.85
   1   9 -12    5.47    0.24
   1   9 -12    6.20    0.33
  -1  -9  12    5.28    0.95
  -1   9 -12   24.56    0.61
  -1   9 -12   25.37    0.51
   1  -9  12   25.21    1.48
  -3   9 -12   11.99    0.43
  -3   9 -12   10.61    0.33
   3  -9  12    9.14    1.12
   8   8 -12    0.31    0.16
   6   8 -12   17.26    0.40
   4   8 -12   18.33    0.41
  -4  -8  12   18.58    1.46
   2   8 -12   35.35    0.64
   2   8 -12   37.22    0.76
  -2  -8  12   35.29    1.71
   0   8 -12   18.35    0.50
   0   8 -12   18.86    0.40
   0  -8  12   19.32    1.37
  -2   8 -12    5.83    0.31
  -2   8 -12    5.22    0.24
   2  -8  12    4.78    0.89
  -4   8 -12    0.60    0.16
  -4   8 -12    0.96    0.22
   4  -8  12   -0.01    0.79
   7   7 -12   21.83    0.46
   5   7 -12    5.37    0.23
   3   7 -12    4.50    0.21
   3   7 -12    4.15    0.26
  -3  -7  12    4.16    0.87
   1   7 -12    1.70    0.14
   1   7 -12    1.88    0.21
  -1  -7  12    1.20    0.70
  -1   7 -12   21.42    0.52
  -1   7 -12   20.90    0.43
   1  -7  12   20.73    1.31
  -3   7 -12   24.69    0.51
  -3   7 -12   24.95    0.60
   3  -7  12   25.81    1.48
  -5   7 -12    3.03    0.27
  -5   7 -12    3.14    0.21
   5  -7  12    3.67    0.98
   6   6 -12    2.89    0.17
   4   6 -12   10.70    0.27
  -4  -6  12    9.44    1.03
   2   6 -12    3.82    0.18
   2   6 -12    3.50    0.24
  -2  -6  12    3.79    0.77
   0   6 -12    9.37    0.33
   0   6 -12    9.84    0.26
   0  -6  12   11.06    1.01
  -2   6 -12    0.04    0.16
  -2   6 -12   -0.01    0.10
   2  -6  12   -0.05    0.65
  -4   6 -12    0.67    0.14
  -4   6 -12    0.97    0.20
   4  -6  12    0.52    0.76
  -6   6 -12    1.83    0.26
  -6   6 -12    1.98    0.19
   6  -6  12    1.90    0.90
  -9  -5  12    4.37    0.25
  -7  -5  12    0.53    0.14
   5   5 -12    4.11    0.18
  -5  -5  12    4.57    0.21
   3   5 -12   -0.07    0.14
   3   5 -12    0.04    0.09
  -3  -5  12    0.08    0.09
  -3  -5  12   -0.61    0.53
   1   5 -12    6.74    0.28
   1   5 -12    6.51    0.21
  -1  -5  12    6.62    0.82
  -1   5 -12    0.76    0.11
  -1   5 -12    1.01    0.17
   1  -5  12    1.57    0.63
  -3   5 -12    1.23    0.14
  -3   5 -12    1.33    0.20
   3  -5  12    1.23    0.69
  -5   5 -12    0.25    0.19
  -5   5 -12    0.20    0.13
   5  -5  12    0.05    0.76
  -7   5 -12    0.61    0.16
   7  -5  12    1.19    0.91
 -10  -4  12    3.76    0.25
  -8  -4  12    4.90    0.25
   6   4 -12   13.16    1.22
  -6  -4  12   12.95    0.34
   4   4 -12    4.99    0.18
   4   4 -12    4.78    0.82
  -4  -4  12    5.39    0.21
   2   4 -12    7.51    0.21
   2   4 -12    7.27    0.28
  -2  -4  12    7.50    0.23
  -2  -4  12    6.40    0.79
   0   4 -12    8.34    0.29
   0   4 -12    8.18    0.22
   0  -4  12    9.11    0.87
   0  -4  12    8.10    0.22
  -2   4 -12    0.14    0.10
  -2   4 -12    0.89    0.17
   2  -4  12    0.21    0.58
  -4   4 -12    1.21    0.19
  -4   4 -12    1.32    0.14
   4  -4  12    1.88    0.76
  -6   4 -12    0.33    0.15
   6  -4  12    0.97    0.82
  -8   4 -12    0.96    0.19
   8  -4  12    1.98    1.01
 -11  -3  12    3.84    0.26
   9   3 -12    9.49    1.26
  -9  -3  12   10.22    0.32
   7   3 -12    1.57    0.81
  -7  -3  12    2.18    0.22
  -7  -3  12    2.07    0.16
   5   3 -12    9.50    0.98
  -5  -3  12    8.86    0.26
  -5  -3  12    8.85    0.30
   3   3 -12    3.37    0.68
   3   3 -12    3.85    0.15
  -3  -3  12    4.10    0.20
  -3  -3  12    3.39    0.18
   1   3 -12    7.58    0.27
   1   3 -12    7.30    0.20
   1   3 -12    9.81    0.88
  -1  -3  12    6.62    0.76
  -1  -3  12    6.94    0.22
  -1  -3  12    7.42    0.26
  -1   3 -12   10.40    0.32
  -1   3 -12   10.72    0.25
   1  -3  12    9.50    0.88
   1  -3  12   10.59    0.26
  -3   3 -12    9.53    0.25
  -3   3 -12    9.83    0.34
   3  -3  12    9.89    0.98
  -5   3 -12   11.54    0.31
   5  -3  12   13.58    1.23
  -7   3 -12    4.54    0.24
  10   2 -12    8.36    1.17
 -10  -2  12    7.45    0.38
 -10  -2  12    7.04    0.30
   8   2 -12   -0.71    0.72
  -8  -2  12    0.43    0.13
  -8  -2  12    0.40    0.18
   6   2 -12   22.41    1.36
  -6  -2  12   23.17    0.47
  -6  -2  12   23.72    0.53
   4   2 -12   71.80    2.28
  -4  -2  12   72.78    1.15
  -4  -2  12   73.97    1.21
   2   2 -12   60.66    1.95
   2   2 -12   60.66    0.91
  -2  -2  12   59.90    0.97
  -2  -2  12   61.91    1.02
   0   2 -12  101.99    1.63
   0   2 -12  102.70    1.50
   0  -2  12  104.71    2.78
   0  -2  12  102.45    1.62
   0  -2  12   98.78    1.54
  -2   2 -12   11.23    0.26
  -2   2 -12   10.90    0.33
   2  -2  12   11.54    0.29
   2  -2  12    9.50    0.91
  -4   2 -12    1.15    0.12
   4  -2  12    1.18    0.69
   4  -2  12    1.03    0.12
  -6   2 -12    3.22    0.19
  -8   2 -12    5.76    0.28
  11   1 -12    8.10    1.26
 -11  -1  12    8.88    0.41
 -11  -1  12    8.35    0.32
   9   1 -12   26.21    1.61
  -9  -1  12   27.25    0.54
  -9  -1  12   26.85    0.63
   7   1 -12   53.15    2.05
  -7  -1  12   52.65    0.88
  -7  -1  12   53.44    0.97
   5   1 -12   20.88    1.17
  -5  -1  12   19.84    0.46
  -5  -1  12   20.36    0.41
   3   1 -12    1.02    0.51
  -3  -1  12    1.12    0.14
  -3  -1  12    1.18    0.12
   1   1 -12    7.34    0.75
   1   1 -12    9.01    0.18
  -1  -1  12    8.31    0.24
  -1  -1  12    9.13    0.27
  -1   1 -12   28.03    1.32
  -1   1 -12   28.01    0.46
   1  -1  12   27.88    0.51
   1  -1  12   27.71    0.55
   1  -1  12   27.76    1.29
   1  -1  12   27.33    0.55
  -3   1 -12   73.82    2.38
  -3   1 -12   73.08    1.12
   3  -1  12   72.50    1.15
  -5   1 -12   28.08    0.54
   5  -1  12   30.49    0.55
  -7   1 -12    7.39    0.27
  12   0 -12   15.65    1.56
 -12   0  12   22.55    0.53
 -12   0  12   22.42    0.63
  10   0 -12   10.75    1.24
 -10   0  12   14.70    0.47
 -10   0  12   14.64    0.37
   8   0 -12    9.25    1.06
  -8   0  12    8.35    0.34
  -8   0  12    8.28    0.26
   6   0 -12    2.12    0.67
  -6   0  12    2.26    0.14
  -6   0  12    2.05    0.18
   4   0 -12  138.32    3.48
  -4   0  12  141.97    2.16
  -4   0  12  140.06    2.06
   2   0 -12  246.58    5.61
  -2   0  12  252.05    3.62
  -2   0  12  254.89    3.75
   0   0 -12   35.92    1.45
   0   0  12   39.92    0.70
   0   0  12   38.66    0.66
  -2   0 -12   31.02    0.51
  -2   0 -12   31.69    1.43
   2   0  12   31.34    0.57
   2   0  12   32.29    0.62
  -4   0 -12    1.22    0.11
   4   0  12    1.39    0.15
  -6   0 -12   17.86    0.39
   6   0  12   18.82    0.42
  11  -1 -12    7.57    1.16
 -11   1  12    8.53    0.31
 -11   1  12    8.33    0.40
   9  -1 -12   26.74    1.50
  -9   1  12   25.86    0.61
  -9   1  12   27.75    0.53
   7  -1 -12   51.96    1.90
  -7   1  12   52.18    0.94
  -7   1  12   52.98    0.85
   5  -1 -12   20.47    1.12
  -5   1  12   20.51    0.38
  -5   1  12   20.03    0.44
   3  -1 -12    1.27    0.46
  -3   1  12    1.10    0.13
  -3   1  12    1.11    0.10
   1  -1 -12    9.87    0.81
  -1   1  12    8.57    0.26
  -1   1  12    8.70    0.23
  -1  -1 -12   26.57    1.27
   1   1  12   27.57    0.54
   1   1  12   27.67    0.51
  -3  -1 -12   73.52    2.36
   3   1  12   72.30    1.16
   3   1  12   72.73    1.23
   5   1  12   28.63    0.56
  10  -2 -12    6.72    1.00
 -10   2  12    7.11    0.33
 -10   2  12    7.50    0.27
   8  -2 -12   -0.57    0.61
  -8   2  12    0.25    0.15
   6  -2 -12   23.64    1.17
  -6   2  12   23.40    0.49
   4  -2 -12   72.74    2.06
  -4   2  12   73.71    1.09
  -4   2  12   73.75    1.18
  -2   2  12   59.28    0.98
  -2   2  12   60.32    0.91
   0  -2 -12   99.51    2.67
   0   2  12  102.44    1.59
   0   2  12   98.75    1.51
   0   2  12  100.97    1.58
  -2  -2 -12   12.26    1.02
   2   2  12   11.27    0.29
   2   2  12   11.05    0.32
  -4  -2 -12    1.22    0.72
   4   2  12    0.87    0.14
   4   2  12    1.20    0.19
   6   2  12    2.72    0.20
  11  -3 -12    3.68    0.96
 -11   3  12    3.57    0.28
   9  -3 -12    8.63    0.95
  -9   3  12   10.09    0.35
   7  -3 -12    1.78    0.61
  -7   3  12    1.85    0.18
   5  -3 -12    8.58    0.72
  -5   3  12    9.57    0.27
  -3   3  12    3.68    0.18
   1  -3 -12    7.99    0.73
  -1   3  12    7.26    0.19
  -1   3  12    7.18    0.24
  -1  -3 -12   11.01    0.94
   1   3  12   10.29    0.27
   1   3  12   10.90    0.31
  -3  -3 -12   10.14    1.02
   3   3  12    9.16    0.32
   3   3  12    9.52    0.28
  -5  -3 -12   11.70    1.24
   5   3  12   12.20    0.36
   5   3  12   11.75    0.40
   7   3  12    4.58    0.26
  10  -4 -12    2.36    0.80
 -10   4  12    2.60    0.23
   8  -4 -12    3.04    0.68
  -8   4  12    4.77    0.25
   6  -4 -12   13.19    0.88
  -6   4  12   12.53    0.32
  -4   4  12    5.61    0.21
   2  -4 -12    8.45    0.71
  -2   4  12    7.33    0.23
   0  -4 -12    8.26    0.80
   0   4  12    8.37    0.21
   0   4  12    8.37    0.27
  -2  -4 -12    0.31    0.63
   2   4  12    0.14    0.11
   2   4  12    0.39    0.14
  -4  -4 -12    1.48    0.81
   4   4  12    0.72    0.14
   4   4  12    0.89    0.19
  -6  -4 -12   -0.65    0.82
   6   4  12    0.49    0.16
   8   4  12    1.11    0.20
   9  -5 -12    3.51    0.68
  -9   5  12    4.56    0.26
   7  -5 -12    0.45    0.46
  -7   5  12    0.56    0.14
   5  -5 -12    4.10    0.51
  -5   5  12    4.21    0.19
   3  -5 -12    0.19    0.42
  -3   5  12    0.02    0.10
   1  -5 -12    6.87    0.71
  -1   5  12    6.44    0.23
  -1  -5 -12    0.62    0.62
   1   5  12    1.02    0.15
   1   5  12    0.92    0.11
  -3  -5 -12    1.07    0.79
   3   5  12    1.26    0.15
   3   5  12    1.24    0.20
  -5  -5 -12   -0.26    0.83
   5   5  12    0.40    0.16
   5   5  12    0.16    0.20
   7   5  12    0.47    0.19
  10  -6 -12   -0.17    0.53
 -10   6  12    0.17    0.18
  -8   6  12   -0.18    0.14
  -6   6  12    2.15    0.15
   4  -6 -12   10.41    0.57
  -4   6  12   10.38    0.26
   2  -6 -12    3.57    0.55
  -2   6  12    3.77    0.19
   0  -6 -12   11.00    0.91
   0   6  12   10.15    0.30
  -2  -6 -12    0.26    0.70
   2   6  12    0.02    0.11
   2   6  12   -0.05    0.16
  -4  -6 -12    1.18    0.84
   4   6  12    0.82    0.20
   4   6  12    0.74    0.16
  -6  -6 -12    2.34    1.03
   6   6  12    1.90    0.22
   6   6  12    2.08    0.27
  -9   7  12   13.73    0.36
  -7   7  12   20.87    0.42
  -5   7  12    5.17    0.18
   3  -7 -12    3.80    0.33
  -3   7  12    4.10    0.19
   1  -7 -12    1.52    0.55
  -1   7  12    1.52    0.16
  -1  -7 -12   22.47    1.28
   1   7  12   21.41    0.50
  -3  -7 -12   24.97    1.55
   3   7  12   25.47    0.51
   3   7  12   24.18    0.58
  -5  -7 -12    2.59    1.00
   5   7  12    3.75    0.31
   5   7  12    3.64    0.24
  -8   8  12    0.24    0.13
  -6   8  12   16.42    0.32
  -4   8  12   17.80    0.36
   2  -8 -12   36.59    0.99
  -2   8  12   35.46    0.65
   0  -8 -12   18.62    1.11
   0   8  12   18.40    0.44
  -2  -8 -12    5.82    0.96
   2   8  12    5.34    0.30
  -4  -8 -12    1.15    0.96
   4   8  12    0.59    0.22
   4   8  12    0.50    0.17
  -3   9  12    1.22    0.14
   1  -9 -12    4.89    0.52
  -1   9  12    4.93    0.25
  -1  -9 -12   22.67    1.35
   1   9  12   25.00    0.57
  -3  -9 -12   14.96    1.37
   3   9  12   12.19    0.44
  -2  10  12   19.41    0.43
   0 -10 -12   29.70    1.17
   0  10  12   27.71    0.61
  -2 -10 -12    7.58    1.02
   2  10  12   10.12    0.40
  -1  11  12    1.57    0.19
   4  10 -13    0.18    0.16
  -4 -10  13   -0.31    0.93
   2  10 -13    0.14    0.23
   2  10 -13    0.07    0.15
  -2 -10  13   -0.89    0.87
   0  10 -13    0.63    0.25
   0  10 -13    0.46    0.16
   0 -10  13   -0.11    0.84
  -2  10 -13   -0.10    0.23
  -2  10 -13    0.00    0.16
   7   9 -13    0.14    0.16
   5   9 -13    0.68    0.16
   3   9 -13    0.28    0.14
  -3  -9  13    0.27    0.84
   1   9 -13    0.49    0.15
   1   9 -13    0.69    0.22
  -1  -9  13    0.33    0.78
  -1   9 -13    0.10    0.14
  -1   9 -13    0.25    0.20
   1  -9  13   -0.36    0.77
  -3   9 -13    2.21    0.20
  -3   9 -13    1.90    0.26
   3  -9  13    2.57    0.98
   6   8 -13    6.72    0.27
   4   8 -13    7.19    0.27
  -4  -8  13    7.86    1.14
   2   8 -13    9.25    0.29
   2   8 -13   10.83    0.40
  -2  -8  13   10.46    1.18
   0   8 -13    1.33    0.16
   0   8 -13    1.56    0.23
   0  -8  13    1.01    0.79
  -2   8 -13    1.09    0.22
  -2   8 -13    0.75    0.15
   2  -8  13    1.51    0.82
  -4   8 -13    6.97    0.37
  -4   8 -13    8.27    0.31
   4  -8  13    6.54    1.11
   7   7 -13    2.11    0.18
   5   7 -13    3.56    0.21
   3   7 -13   24.13    0.47
  -3  -7  13   22.29    1.48
   1   7 -13   16.99    0.38
   1   7 -13   17.40    0.48
  -1  -7  13   16.72    1.30
  -1   7 -13   35.17    0.65
  -1   7 -13   36.19    0.75
   1  -7  13   38.30    1.77
  -3   7 -13    0.82    0.14
  -3   7 -13    0.64    0.22
   3  -7  13    0.40    0.77
  -5   7 -13    1.57    0.19
  -5   7 -13    2.08    0.27
   5  -7  13    1.81    0.94
   6   6 -13   55.74    0.91
   4   6 -13   23.34    0.46
   2   6 -13    1.49    0.13
   2   6 -13    1.75    0.20
  -2  -6  13    1.35    0.72
   0   6 -13    3.20    0.24
   0   6 -13    3.25    0.18
   0  -6  13    3.40    0.78
  -2   6 -13   15.11    0.44
  -2   6 -13   15.29    0.35
   2  -6  13   12.87    1.16
  -4   6 -13   29.14    0.58
  -4   6 -13   30.74    0.68
   4  -6  13   28.94    1.69
  -6   6 -13   22.05    0.51
   6  -6  13   21.76    1.61
  -9  -5  13    7.28    0.31
  -7  -5  13   -0.07    0.14
   5   5 -13    5.63    0.21
  -5  -5  13    4.85    0.23
   3   5 -13   39.39    0.67
  -3  -5  13   41.01    0.69
   1   5 -13   99.14    1.61
   1   5 -13   97.13    1.48
  -1  -5  13   95.70    2.84
  -1   5 -13   45.01    0.75
  -1   5 -13   45.30    0.85
   1  -5  13   42.56    1.79
  -3   5 -13   13.16    0.33
  -3   5 -13   14.07    0.43
   3  -5  13   13.35    1.19
  -5   5 -13    0.30    0.14
   5  -5  13    0.55    0.84
  -7   5 -13    1.11    0.19
   7  -5  13    1.41    0.98
 -10  -4  13    9.73    0.36
  -8  -4  13   18.26    0.44
  -6  -4  13   76.15    1.22
   4   4 -13   34.98    0.58
   4   4 -13   35.18    1.64
  -4  -4  13   33.54    0.62
   2   4 -13   21.43    0.40
  -2  -4  13   20.86    1.23
  -2  -4  13   20.98    0.42
   0   4 -13    3.14    0.17
   0   4 -13    3.33    0.22
   0  -4  13    3.64    0.73
   0  -4  13    3.06    0.17
  -2   4 -13   29.66    0.63
  -2   4 -13   28.63    0.53
   2  -4  13   29.36    1.50
  -4   4 -13   24.32    0.49
   4  -4  13   24.34    1.51
  -6   4 -13   26.70    0.55
   6  -4  13   25.98    1.69
 -11  -3  13   14.57    0.43
   9   3 -13   13.47    1.41
  -9  -3  13   14.79    0.40
   7   3 -13   -0.12    0.76
  -7  -3  13    0.34    0.14
  -7  -3  13    0.69    0.19
   5   3 -13   23.43    1.41
  -5  -3  13   24.43    0.53
  -5  -3  13   23.52    0.48
   3   3 -13   31.27    0.53
   3   3 -13   32.13    1.49
  -3  -3  13   31.80    0.63
  -3  -3  13   31.99    0.58
   1   3 -13   65.49    2.14
   1   3 -13   64.94    1.00
  -1  -3  13   67.32    2.12
  -1  -3  13   64.71    1.04
  -1  -3  13   64.71    1.10
  -1   3 -13   28.82    0.51
   1  -3  13   29.01    0.53
   1  -3  13   29.23    1.41
  -3   3 -13   40.06    0.70
   3  -3  13   44.57    1.81
  -5   3 -13    0.32    0.14
  -7   3 -13    2.78    0.21
  10   2 -13    2.29    1.02
 -10  -2  13    2.98    0.22
 -10  -2  13    3.40    0.30
   8   2 -13   26.23    1.63
  -8  -2  13   26.59    0.63
  -8  -2  13   27.45    0.55
   6   2 -13    1.01    0.71
  -6  -2  13    2.21    0.21
  -6  -2  13    1.91    0.15
   4   2 -13   72.06    2.28
  -4  -2  13   70.36    1.19
  -4  -2  13   70.16    1.12
   2   2 -13    3.34    0.13
   2   2 -13    3.91    0.68
  -2  -2  13    3.12    0.19
  -2  -2  13    3.22    0.18
   0   2 -13    5.27    0.17
   0  -2  13    5.14    0.21
   0  -2  13    5.59    0.24
  -2   2 -13    7.20    0.21
   2  -2  13    7.46    0.24
  -4   2 -13   17.26    0.37
  -6   2 -13   12.58    0.34
  -8   2 -13    2.03    0.20
  11   1 -13    3.64    1.13
 -11  -1  13    2.79    0.23
 -11  -1  13    2.60    0.29
   9   1 -13    2.35    0.90
  -9  -1  13    1.86    0.19
  -9  -1  13    2.42    0.25
   7   1 -13   -0.12    0.71
  -7  -1  13   -0.16    0.12
  -7  -1  13   -0.02    0.16
   5   1 -13    0.68    0.58
  -5  -1  13    1.34    0.17
  -5  -1  13    0.97    0.12
   3   1 -13   12.91    1.00
  -3  -1  13   14.27    0.37
  -3  -1  13   15.22    0.34
  -1  -1  13    4.46    0.19
  -1  -1  13    4.36    0.20
  -1   1 -13   17.70    1.16
  -1   1 -13   16.34    0.31
   1  -1  13   16.14    0.40
   1  -1  13   16.22    0.36
  -3   1 -13    0.25    0.10
   3  -1  13    0.16    0.12
  -5   1 -13    0.97    0.13
   5  -1  13    1.00    0.15
  -7   1 -13    0.06    0.14
  10   0 -13    0.49    0.86
 -10   0  13    0.11    0.20
 -10   0  13   -0.19    0.14
   8   0 -13    0.28    0.77
  -8   0  13   -0.12    0.16
  -8   0  13    0.08    0.12
   6   0 -13   -0.03    0.58
  -6   0  13    0.04    0.10
  -6   0  13    0.14    0.14
   4   0 -13    0.34    0.52
  -4   0  13    0.17    0.12
  -4   0  13   -0.04    0.09
   2   0 -13    0.45    0.49
  -2   0  13    0.21    0.12
  -2   0  13    0.04    0.09
   0   0 -13    0.46    0.54
   0   0  13    0.13    0.10
   0   0  13    0.31    0.12
  -2   0 -13    0.31    0.60
   2   0  13    0.05    0.13
   2   0  13    0.15    0.11
  -4   0 -13    0.12    0.09
   4   0  13   -0.18    0.12
   6   0  13    0.35    0.15
  11  -1 -13    1.19    0.94
 -11   1  13    2.60    0.27
 -11   1  13    2.86    0.21
   9  -1 -13    1.71    0.81
  -9   1  13    2.23    0.17
  -9   1  13    1.54    0.22
   7  -1 -13   -0.60    0.61
  -7   1  13   -0.19    0.10
  -7   1  13    0.14    0.14
   5  -1 -13    1.35    0.58
  -5   1  13    1.05    0.11
  -5   1  13    1.19    0.15
   3  -1 -13   14.42    0.94
  -3   1  13   14.61    0.35
  -3   1  13   14.53    0.31
   1  -1 -13    5.50    0.73
  -1   1  13    4.10    0.18
  -1   1  13    4.24    0.20
  -1  -1 -13   17.54    1.12
   1   1  13   15.89    0.36
   1   1  13   16.05    0.39
  -3  -1 -13    0.45    0.66
   3   1  13    0.21    0.15
   3   1  13    0.21    0.12
   5   1  13    1.11    0.16
  10  -2 -13    2.29    0.86
 -10   2  13    3.25    0.20
 -10   2  13    2.74    0.26
   8  -2 -13   24.46    1.36
  -8   2  13   25.05    0.56
   6  -2 -13    1.68    0.61
  -6   2  13    2.23    0.18
   4  -2 -13   68.96    2.05
  -4   2  13   70.18    1.15
  -4   2  13   69.88    1.06
   2  -2 -13    4.08    0.65
  -2   2  13    3.48    0.16
  -2   2  13    3.51    0.19
   0  -2 -13    4.71    0.71
   0   2  13    5.26    0.22
   0   2  13    5.38    0.23
   0   2  13    4.94    0.20
  -2  -2 -13    8.06    0.92
   2   2  13    7.05    0.28
   2   2  13    7.09    0.24
  -4  -2 -13   16.81    1.40
   4   2  13   17.33    0.47
   4   2  13   17.68    0.42
   6   2  13   12.30    0.37
  11  -3 -13   13.06    1.24
 -11   3  13   14.40    0.46
   9  -3 -13   14.29    1.14
  -9   3  13   13.97    0.41
   7  -3 -13    0.56    0.58
  -7   3  13    0.59    0.15
   5  -3 -13   24.30    1.12
  -5   3  13   23.69    0.48
   3  -3 -13   31.47    1.26
  -3   3  13   30.73    0.58
   1  -3 -13   62.47    1.94
  -1   3  13   64.29    0.99
  -1   3  13   64.79    1.07
  -1  -3 -13   28.54    1.38
   1   3  13   28.68    0.59
   1   3  13   30.31    0.54
  -3  -3 -13   37.42    1.78
   3   3  13   39.24    0.78
   3   3  13   41.20    0.72
  -5  -3 -13    0.43    0.83
   5   3  13    0.21    0.15
   7   3  13    2.32    0.22
  10  -4 -13   10.90    1.05
 -10   4  13    8.63    0.35
   8  -4 -13   17.08    1.10
  -8   4  13   17.67    0.44
   6  -4 -13   76.86    2.12
  -6   4  13   75.64    1.24
   4  -4 -13   33.25    1.26
  -4   4  13   33.71    0.61
   2  -4 -13   20.09    1.09
  -2   4  13   21.48    0.44
   0  -4 -13    3.05    0.66
   0   4  13    2.45    0.18
   0   4  13    2.94    0.16
  -2  -4 -13   29.05    1.47
   2   4  13   27.88    0.54
   2   4  13   28.75    0.60
  -4  -4 -13   23.49    1.57
   4   4  13   24.19    0.58
   4   4  13   24.12    0.52
   6   4  13   29.43    0.63
   9  -5 -13    6.36    0.78
  -9   5  13    7.45    0.30
  -7   5  13   -0.04    0.13
   5  -5 -13    5.36    0.59
  -5   5  13    4.46    0.20
   3  -5 -13   41.89    1.41
   1  -5 -13   92.72    2.56
  -1   5  13   95.71    1.50
  -1  -5 -13   41.68    1.75
   1   5  13   47.32    0.76
   1   5  13   45.57    0.84
  -3  -5 -13   12.54    1.22
   3   5  13   14.24    0.37
   3   5  13   13.60    0.43
  -5  -5 -13    1.50    0.96
   5   5  13    0.92    0.23
   5   5  13    0.53    0.17
   7   5  13    0.86    0.20
 -10   6  13    0.49    0.19
  -8   6  13   31.12    0.61
   6  -6 -13   51.92    1.28
  -6   6  13   50.73    0.86
   4  -6 -13   21.22    0.87
  -4   6  13   22.06    0.43
   2  -6 -13    1.05    0.53
  -2   6  13    1.40    0.15
   0  -6 -13    2.14    0.69
   0   6  13    3.70    0.22
  -2  -6 -13   14.84    1.25
   2   6  13   15.52    0.44
   2   6  13   16.58    0.37
  -4  -6 -13   35.17    1.88
   4   6  13   29.56    0.61
   4   6  13   29.05    0.68
  -6  -6 -13   22.15    1.77
   6   6  13   22.07    0.54
  -9   7  13    0.82    0.17
  -7   7  13    1.95    0.16
  -5   7  13    3.17    0.18
   3  -7 -13   24.51    0.89
  -3   7  13   23.73    0.47
   1  -7 -13   17.09    1.06
  -1   7  13   16.46    0.40
  -1  -7 -13   36.99    1.64
   1   7  13   36.18    0.73
  -3  -7 -13    0.50    0.89
   3   7  13    0.59    0.21
   3   7  13    0.43    0.15
  -5  -7 -13    2.37    1.10
   5   7  13    1.94    0.28
   5   7  13    1.63    0.21
  -8   8  13    3.17    0.18
  -6   8  13    6.88    0.22
  -4   8  13    7.35    0.24
   2  -8 -13    9.31    0.66
  -2   8  13    9.44    0.29
   0  -8 -13    2.14    0.71
   0   8  13    1.45    0.19
  -2  -8 -13    1.25    0.84
   2   8  13    0.69    0.20
  -4  -8 -13    9.12    1.31
   4   8  13    7.80    0.40
   4   8  13    7.81    0.32
  -5   9  13    0.66    0.12
  -3   9  13    0.24    0.13
   1  -9 -13    0.42    0.47
  -1   9  13    0.87    0.17
  -1  -9 -13    0.07    0.74
   1   9  13    0.19    0.19
  -3  -9 -13    2.53    1.00
   3   9  13    1.93    0.27
  -4  10  13   -0.03    0.12
  -2  10  13    0.36    0.16
   0 -10 -13    0.37    0.55
   0  10  13   -0.03    0.18
   2  10  13    0.14    0.23
   4  10 -14    0.92    0.18
   2  10 -14   11.33    0.35
  -2 -10  14   11.28    1.32
   0  10 -14   11.95    0.48
   0  10 -14   11.74    0.36
   0 -10  14    8.90    1.20
   5   9 -14   36.06    0.69
   3   9 -14   23.03    0.50
  -3  -9  14   23.49    1.71
   1   9 -14   13.29    0.36
  -1  -9  14   11.50    1.25
  -1   9 -14   -0.02    0.21
  -1   9 -14    0.05    0.14
   1  -9  14    0.25    0.84
   6   8 -14    0.35    0.15
   4   8 -14    4.77    0.24
   2   8 -14    5.16    0.24
  -2  -8  14    6.31    1.08
   0   8 -14   16.25    0.39
   0   8 -14   15.85    0.49
   0  -8  14   15.59    1.34
  -2   8 -14   16.90    0.42
  -2   8 -14   16.82    0.51
   2  -8  14   18.05    1.48
  -4   8 -14   11.30    0.45
  -4   8 -14   11.23    0.36
   4  -8  14   14.11    1.41
   5   7 -14   31.37    0.59
   3   7 -14   24.30    0.48
   1   7 -14    7.64    0.25
  -1  -7  14    6.98    1.01
  -1   7 -14    0.59    0.14
  -1   7 -14    0.82    0.21
   1  -7  14    1.05    0.78
  -3   7 -14    3.27    0.21
  -3   7 -14    3.21    0.28
   3  -7  14    2.99    0.97
  -5   7 -14    9.89    0.35
   5  -7  14   10.55    1.33
   6   6 -14    0.21    0.13
   4   6 -14    2.25    0.16
   2   6 -14    2.04    0.15
  -2  -6  14    2.82    0.83
   0   6 -14    0.92    0.13
   0  -6  14    0.49    0.72
  -2   6 -14    8.65    0.27
  -2   6 -14    8.57    0.37
   2  -6  14    9.82    1.13
  -4   6 -14    0.09    0.14
   4  -6  14   -0.29    0.81
  -6   6 -14    1.61    0.20
   6  -6  14    1.61    1.00
  -9  -5  14    0.13    0.18
  -7  -5  14    8.26    0.30
   5   5 -14    0.11    0.11
  -5  -5  14    0.03    0.13
   3   5 -14    2.91    0.17
  -3  -5  14    2.98    0.18
   1   5 -14    3.14    0.18
  -1  -5  14    2.45    0.76
  -1   5 -14    0.14    0.11
   1  -5  14    0.40    0.70
  -3   5 -14    0.43    0.14
   3  -5  14   -0.50    0.75
  -5   5 -14    4.68    0.26
   5  -5  14    3.72    1.00
 -10  -4  14    5.02    0.30
  -8  -4  14    9.65    0.33
  -6  -4  14    5.09    0.23
   4   4 -14    7.33    0.22
  -4  -4  14    7.97    0.27
   2   4 -14    0.01    0.09
  -2  -4  14    0.22    0.11
   0   4 -14    3.73    0.17
   0  -4  14    3.85    0.19
  -2   4 -14   21.94    0.44
   2  -4  14   21.84    1.40
  -4   4 -14    2.90    0.19
  -6   4 -14   -0.13    0.16
 -11  -3  14   -0.07    0.19
   9   3 -14    1.54    1.01
  -9  -3  14    2.23    0.21
   7   3 -14    6.08    1.04
  -7  -3  14    5.10    0.32
  -7  -3  14    5.20    0.25
   5   3 -14    0.94    0.72
  -5  -3  14    2.19    0.21
  -5  -3  14    2.11    0.17
   3   3 -14   14.56    1.18
   3   3 -14   17.48    0.33
  -3  -3  14   17.41    0.39
  -3  -3  14   17.65    0.44
   1   3 -14    5.24    0.82
   1   3 -14    5.40    0.18
  -1  -3  14    5.10    0.21
  -1   3 -14    1.23    0.12
   1  -3  14    1.05    0.14
  -3   3 -14    1.56    0.14
  -5   3 -14    2.30    0.18
  -7   3 -14    1.99    0.20
  10   2 -14   23.18    1.77
 -10  -2  14   24.87    0.55
 -10  -2  14   24.22    0.64
   8   2 -14   27.63    1.68
  -8  -2  14   26.27    0.55
  -8  -2  14   26.72    0.64
   6   2 -14   20.57    1.39
  -6  -2  14   21.77    0.53
  -6  -2  14   22.10    0.46
   4   2 -14    2.81    0.73
  -4  -2  14    2.67    0.17
  -4  -2  14    2.89    0.21
   2   2 -14   45.43    1.74
  -2  -2  14   43.60    0.76
  -2  -2  14   43.55    0.81
   0   2 -14   44.92    0.71
   0   2 -14   46.89    1.81
   0  -2  14   44.79    0.82
   0  -2  14   43.97    0.77
  -2   2 -14   67.48    1.06
   2  -2  14   69.45    1.11
  -4   2 -14   22.57    0.45
  -6   2 -14    3.83    0.23
  11   1 -14    1.42    0.89
 -11  -1  14    1.77    0.20
 -11  -1  14    1.27    0.27
   9   1 -14    2.69    0.94
  -9  -1  14    3.08    0.27
  -9  -1  14    2.97    0.21
   7   1 -14   25.82    1.53
  -7  -1  14   26.05    0.52
  -7  -1  14   26.08    0.59
   5   1 -14   47.87    1.87
  -5  -1  14   49.84    0.90
  -5  -1  14   48.63    0.83
   3   1 -14   19.91    1.18
  -3  -1  14   19.20    0.41
  -3  -1  14   18.78    0.44
  -1  -1  14   11.00    0.29
  -1  -1  14   10.56    0.32
  -1   1 -14    0.79    0.64
  -1   1 -14    0.35    0.08
   1  -1  14    0.22    0.12
   1  -1  14    0.38    0.15
   1  -1  14    0.22    0.13
  -3   1 -14    5.06    0.18
   3  -1  14    4.88    0.24
  -5   1 -14   25.39    0.49
  10   0 -14   43.62    2.06
 -10   0  14   43.16    0.90
 -10   0  14   43.57    0.80
   8   0 -14   50.71    2.07
  -8   0  14   49.67    0.95
  -8   0  14   49.21    0.85
   6   0 -14    1.13    0.67
  -6   0  14    0.68    0.12
  -6   0  14    0.62    0.17
   4   0 -14   10.16    0.95
  -4   0  14   10.97    0.29
  -4   0  14   10.85    0.33
  -2   0  14   66.43    1.11
  -2   0  14   65.40    1.05
   0   0 -14  173.78    4.31
   0   0  14  176.10    2.59
   0   0  14  175.59    2.69
   0   0  14  176.27    2.70
  -2   0 -14   55.41    2.09
   2   0  14   56.23    0.94
   2   0  14   57.51    1.01
   4   0  14   33.50    0.64
  11  -1 -14    0.80    0.94
 -11   1  14    1.02    0.26
 -11   1  14    1.15    0.19
   9  -1 -14    1.48    0.81
  -9   1  14    2.85    0.25
  -9   1  14    2.50    0.19
   7  -1 -14   24.56    1.36
  -7   1  14   26.44    0.49
  -7   1  14   24.50    0.56
   5  -1 -14   48.45    1.81
  -5   1  14   50.60    0.82
  -5   1  14   50.25    0.89
   3  -1 -14   18.87    1.10
  -3   1  14   19.62    0.39
  -3   1  14   18.92    0.43
   1  -1 -14   11.62    0.97
  -1   1  14   10.96    0.28
  -1   1  14   10.89    0.32
  -1  -1 -14    0.24    0.64
   1   1  14    0.14    0.14
   1   1  14    0.12    0.11
  -3  -1 -14    5.63    0.94
   3   1  14    4.98    0.28
   3   1  14    4.66    0.23
   5   1  14   25.36    0.54
  10  -2 -14   21.17    1.48
 -10   2  14   24.26    0.60
 -10   2  14   23.77    0.50
   8  -2 -14   26.53    1.45
  -8   2  14   26.56    0.59
   6  -2 -14   20.42    1.21
  -6   2  14   20.24    0.46
   4  -2 -14    2.95    0.64
  -4   2  14    2.81    0.16
  -4   2  14    2.40    0.18
   2  -2 -14   45.06    1.65
  -2   2  14   43.74    0.73
  -2   2  14   43.93    0.79
   0  -2 -14   43.96    1.68
   0   2  14   43.69    0.79
   0   2  14   43.12    0.74
  -2  -2 -14   66.05    2.27
   2   2  14   64.62    1.07
   2   2  14   66.56    1.14
  -4  -2 -14   22.19    1.51
   4   2  14   22.45    0.55
   4   2  14   21.78    0.49
   6   2  14    4.58    0.27
 -11   3  14   -0.06    0.21
   9  -3 -14    1.36    0.77
  -9   3  14    2.16    0.23
   7  -3 -14    5.98    0.80
  -7   3  14    5.27    0.26
   5  -3 -14    2.10    0.60
  -5   3  14    1.86    0.17
   3  -3 -14   16.21    1.04
  -3   3  14   16.39    0.39
   1  -3 -14    5.87    0.78
  -1   3  14    5.57    0.20
  -1   3  14    4.90    0.22
  -1   3  14    5.29    0.24
  -1  -3 -14    0.53    0.65
   1   3  14    1.05    0.16
   1   3  14    1.18    0.14
  -3  -3 -14    0.97    0.75
   3   3  14    1.78    0.21
   3   3  14    1.97    0.18
  -5  -3 -14    4.39    1.07
   5   3  14    2.18    0.20
   7   3  14    1.66    0.22
 -10   4  14    4.17    0.28
   8  -4 -14    9.26    0.92
  -8   4  14    8.49    0.31
   6  -4 -14    5.04    0.70
  -6   4  14    5.24    0.24
   4  -4 -14    7.49    0.75
  -4   4  14    7.15    0.25
   2  -4 -14    0.26    0.57
  -2   4  14    0.11    0.12
   0  -4 -14    4.16    0.77
   0   4  14    3.91    0.24
   0   4  14    4.09    0.19
  -2  -4 -14   22.18    1.45
   2   4  14   22.45    0.48
   2   4  14   22.28    0.53
  -4  -4 -14    4.76    1.02
   4   4  14    2.65    0.21
   4   4  14    2.65    0.26
   6   4  14    0.14    0.18
   9  -5 -14   -0.01    0.62
  -9   5  14    0.02    0.17
  -7   5  14    7.27    0.28
   5  -5 -14   -0.12    0.50
  -5   5  14   -0.05    0.12
   3  -5 -14    2.80    0.61
  -3   5  14    1.97    0.15
   1  -5 -14    3.00    0.69
  -1   5  14    2.76    0.19
  -1  -5 -14    0.00    0.69
   1   5  14    0.20    0.11
   1   5  14    0.27    0.16
  -3  -5 -14    0.39    0.83
   3   5  14   -0.06    0.15
   3   5  14   -0.01    0.18
  -5  -5 -14    2.74    1.07
   5   5  14    4.88    0.28
   5   5  14    4.87    0.33
  -8   6  14    0.66    0.17
   6  -6 -14    0.35    0.40
  -6   6  14    0.25    0.13
   4  -6 -14    2.52    0.52
  -4   6  14    2.54    0.16
   2  -6 -14    2.81    0.63
  -2   6  14    2.03    0.17
   0  -6 -14    1.55    0.73
   0   6  14    0.83    0.17
  -2  -6 -14    6.31    1.03
   2   6  14    7.16    0.32
   2   6  14    7.88    0.27
  -4  -6 -14   -0.75    0.88
   4   6  14   -0.04    0.20
   4   6  14    0.02    0.16
  -6  -6 -14    0.84    1.10
   6   6  14    1.68    0.22
  -7   7  14    3.38    0.21
  -5   7  14   28.84    0.54
   3  -7 -14   25.40    1.02
  -3   7  14   23.46    0.49
   1  -7 -14    8.17    0.86
  -1   7  14    7.57    0.29
  -1  -7 -14    1.15    0.81
   1   7  14    0.83    0.20
  -3  -7 -14    2.95    0.99
   3   7  14    3.49    0.23
   3   7  14    3.39    0.28
  -5  -7 -14    9.00    1.34
   5   7  14   11.15    0.39
   5   7  14   10.04    0.47
  -6   8  14    0.34    0.12
  -4   8  14    4.38    0.21
   2  -8 -14    5.38    0.60
  -2   8  14    4.95    0.25
   0  -8 -14   15.79    1.19
   0   8  14   15.43    0.44
  -2  -8 -14   17.42    1.43
   2   8  14   16.63    0.49
  -4  -8 -14    9.67    1.33
   4   8  14   12.31    0.47
   4   8  14   12.12    0.40
  -5   9  14   34.62    0.61
  -3   9  14   21.85    0.46
   1  -9 -14   12.67    0.90
  -1   9  14   12.49    0.37
  -1  -9 -14    0.72    0.80
   1   9  14   -0.08    0.19
  -4  10  14    0.74    0.14
  -2  10  14   10.51    0.33
   0  10  14   11.62    0.40
   5   9 -15    0.25    0.16
   3   9 -15    0.49    0.16
   1   9 -15    0.10    0.15
  -1  -9  15   -0.07    0.86
  -1   9 -15    0.00    0.16
   1  -9  15    0.72    0.93
   6   8 -15    2.52    0.20
   4   8 -15   10.18    0.31
   2   8 -15    4.49    0.24
   0   8 -15    6.84    0.27
   0  -8  15    6.35    1.08
  -2   8 -15    0.10    0.15
   2  -8  15    0.65    0.89
   5   7 -15   11.66    0.32
   3   7 -15    0.07    0.12
   1   7 -15    4.61    0.23
  -1  -7  15    4.52    0.97
  -1   7 -15    6.69    0.25
   1  -7  15    4.28    0.97
  -3   7 -15   20.38    0.47
   3  -7  15   18.39    1.54
   4   6 -15   28.58    0.54
   2   6 -15   39.22    0.68
   0   6 -15    9.27    0.28
   0  -6  15    7.68    1.05
  -2   6 -15    5.98    0.24
   2  -6  15    6.32    1.05
  -4   6 -15    2.77    0.21
   4  -6  15    2.69    0.97
  -9  -5  15   23.70    0.56
  -7  -5  15   28.95    0.59
  -5  -5  15   20.94    0.46
   3   5 -15    0.68    0.12
  -3  -5  15    0.91    0.14
   1   5 -15   15.33    0.35
  -1   5 -15   35.81    0.64
  -3   5 -15   22.50    0.48
  -5   5 -15   17.92    0.44
 -10  -4  15    3.50    0.26
  -8  -4  15    0.13    0.16
  -6  -4  15   16.25    0.41
  -4  -4  15   69.31    1.13
   2   4 -15   20.30    0.39
  -2  -4  15   19.27    0.42
   0   4 -15   41.46    0.71
   0  -4  15   42.75    0.73
  -2   4 -15    3.53    0.19
  -4   4 -15    9.01    0.30
  -6   4 -15    8.92    0.32
   9   3 -15   37.34    1.98
  -9  -3  15   32.83    0.68
   7   3 -15   26.50    1.66
  -7  -3  15   25.32    0.54
   5   3 -15   12.76    1.21
  -5  -3  15    9.93    0.30
  -5  -3  15    9.72    0.35
   3   3 -15    0.61    0.68
  -3  -3  15    0.11    0.13
   1   3 -15    5.47    0.18
  -1  -3  15    5.54    0.23
  -1   3 -15   37.39    0.63
   1  -3  15   37.00    0.67
  -3   3 -15   17.98    0.39
  -5   3 -15   26.14    0.53
  10   2 -15    1.03    1.03
 -10  -2  15    1.24    0.19
   8   2 -15    0.10    0.85
  -8  -2  15   -0.12    0.14
  -8  -2  15    0.21    0.20
   6   2 -15    9.77    1.11
  -6  -2  15   10.72    0.37
  -6  -2  15   10.23    0.31
   4   2 -15    2.11    0.75
  -4  -2  15    2.32    0.21
  -4  -2  15    2.34    0.17
   2   2 -15   89.18    2.73
  -2  -2  15   89.18    1.48
  -2  -2  15   90.10    1.41
   0   2 -15    2.75    0.78
   0   2 -15    2.94    0.14
   0  -2  15    2.26    0.17
  -2   2 -15    1.30    0.12
   2  -2  15    1.38    0.16
  -4   2 -15    0.08    0.12
  -6   2 -15    3.29    0.21
  11   1 -15    0.59    1.04
 -11  -1  15    0.97    0.26
 -11  -1  15    0.63    0.19
   9   1 -15    2.41    0.97
  -9  -1  15    4.04    0.25
  -9  -1  15    4.33    0.31
   7   1 -15   15.27    1.33
  -7  -1  15   13.68    0.36
  -7  -1  15   12.95    0.43
   5   1 -15    0.39    0.66
  -5  -1  15    0.10    0.11
  -5  -1  15    0.00    0.15
   3   1 -15    2.00    0.68
  -3  -1  15    1.56    0.15
  -3  -1  15    1.50    0.17
  -1  -1  15    0.17    0.12
  -1  -1  15    0.15    0.12
  -1   1 -15    0.80    0.72
   1  -1  15    0.37    0.15
   1  -1  15    0.69    0.14
   1  -1  15    0.44    0.16
   3  -1  15   25.58    0.53
  10   0 -15   -0.40    0.88
 -10   0  15   -0.29    0.15
 -10   0  15   -0.37    0.21
   8   0 -15    0.81    0.81
  -8   0  15   -0.23    0.14
  -8   0  15   -0.39    0.17
   6   0 -15    0.76    0.68
  -6   0  15   -0.04    0.15
  -6   0  15    0.05    0.12
   4   0 -15   -0.29    0.57
  -4   0  15    0.06    0.11
  -4   0  15    0.04    0.14
  -2   0  15    0.08    0.10
  -2   0  15    0.12    0.13
   0   0 -15    1.54    0.68
  -2   0 -15    0.25    0.71
   2   0  15    0.12    0.16
   2   0  15   -0.09    0.12
   4   0  15    0.02    0.15
  11  -1 -15   -0.09    0.92
 -11   1  15    0.44    0.23
 -11   1  15    0.27    0.17
   9  -1 -15    3.59    0.92
  -9   1  15    4.43    0.25
  -9   1  15    4.70    0.30
   7  -1 -15   13.66    1.16
  -7   1  15   13.26    0.33
  -7   1  15   13.08    0.41
   5  -1 -15    0.96    0.61
  -5   1  15    0.20    0.11
  -5   1  15   -0.01    0.14
  -3   1  15    1.39    0.13
  -3   1  15    1.42    0.16
   1  -1 -15    0.78    0.64
  -1   1  15    0.07    0.13
  -1   1  15    0.22    0.11
  -1  -1 -15    1.19    0.71
   1   1  15    0.52    0.13
   1   1  15    0.67    0.16
  -3  -1 -15   24.21    1.56
   3   1  15   24.46    0.52
   5   1  15    0.23    0.16
  10  -2 -15    1.08    0.89
 -10   2  15    1.22    0.17
 -10   2  15    1.35    0.24
   8  -2 -15   -0.11    0.73
  -8   2  15    0.08    0.18
   6  -2 -15    8.96    0.95
  -6   2  15   10.83    0.34
   4  -2 -15    1.46    0.63
  -4   2  15    2.51    0.15
  -4   2  15    2.75    0.19
   2  -2 -15   85.05    2.55
  -2   2  15   88.47    1.42
  -2   2  15   86.88    1.34
   0  -2 -15    2.60    0.72
   0   2  15    2.55    0.17
   0   2  15    2.68    0.20
   0   2  15    2.47    0.19
  -2  -2 -15    2.67    0.82
   2   2  15    1.20    0.16
   2   2  15    1.02    0.18
  -4  -2 -15    0.69    0.85
   4   2  15   -0.09    0.14
   6   2  15    3.42    0.24
   9  -3 -15   29.55    1.56
  -9   3  15   31.13    0.67
   7  -3 -15   25.54    1.33
  -7   3  15   25.50    0.56
   5  -3 -15   10.31    0.90
  -5   3  15   10.10    0.32
   3  -3 -15    0.04    0.60
  -3   3  15    0.19    0.13
   1  -3 -15    7.30    0.89
  -1   3  15    5.73    0.25
  -1   3  15    5.59    0.21
  -1   3  15    5.39    0.25
  -1  -3 -15   35.50    1.65
   1   3  15   35.81    0.67
   1   3  15   36.65    0.72
  -3  -3 -15   17.93    1.42
   3   3  15   17.18    0.43
   3   3  15   17.60    0.48
  -5  -3 -15   26.10    1.79
   5   3  15   25.83    0.58
  10  -4 -15    3.03    0.87
 -10   4  15    2.98    0.25
   8  -4 -15   -0.45    0.61
  -8   4  15    0.27    0.17
  -6   4  15   15.97    0.41
   4  -4 -15   70.13    2.08
  -4   4  15   67.64    1.14
   2  -4 -15   19.15    1.17
  -2   4  15   18.51    0.43
   0  -4 -15   42.15    1.75
   0   4  15   42.04    0.72
   0   4  15   41.33    0.79
  -2  -4 -15    4.30    0.97
   2   4  15    3.22    0.21
   2   4  15    3.17    0.24
  -4  -4 -15    9.98    1.29
   4   4  15    8.59    0.33
   4   4  15    9.03    0.39
   6   4  15    9.04    0.36
   9  -5 -15   23.41    1.24
  -9   5  15   21.63    0.53
  -7   5  15   25.88    0.55
   5  -5 -15   20.97    1.08
  -5   5  15   18.67    0.43
   3  -5 -15    0.77    0.60
  -3   5  15    0.73    0.14
   1  -5 -15   14.96    1.13
  -1   5  15   14.88    0.39
  -1  -5 -15   34.28    1.72
   1   5  15   34.91    0.72
   1   5  15   36.91    0.66
  -3  -5 -15   22.67    1.65
   3   5  15   22.75    0.51
   3   5  15   21.83    0.58
  -5  -5 -15   12.47    1.48
   5   5  15   18.35    0.48
   8  -6 -15    0.23    0.44
  -8   6  15    0.50    0.16
   6  -6 -15   13.87    0.82
  -6   6  15   13.36    0.35
   4  -6 -15   26.75    1.14
  -4   6  15   26.80    0.54
   2  -6 -15   37.58    1.50
  -2   6  15   38.62    0.72
   0  -6 -15    8.74    1.02
   0   6  15    9.57    0.34
  -2  -6 -15    5.32    1.06
   2   6  15    6.43    0.32
   2   6  15    6.93    0.28
  -4  -6 -15    2.21    1.04
   4   6  15    2.45    0.28
   4   6  15    2.48    0.23
  -7   7  15    9.71    0.30
  -5   7  15   10.66    0.30
   3  -7 -15   -0.19    0.51
  -3   7  15    0.13    0.14
   1  -7 -15    4.77    0.83
  -1   7  15    4.38    0.25
  -1  -7 -15    6.60    1.05
   1   7  15    7.87    0.34
  -3  -7 -15   18.43    1.57
   3   7  15   19.61    0.55
   3   7  15   20.18    0.49
  -6   8  15    2.04    0.16
  -4   8  15    9.08    0.29
   2  -8 -15    6.07    0.69
  -2   8  15    5.15    0.27
   0  -8 -15    5.96    0.93
   0   8  15    6.74    0.33
  -2  -8 -15    0.02    0.90
   2   8  15    0.15    0.21
  -5   9  15    0.00    0.14
  -3   9  15    0.33    0.16
   1  -9 -15    0.32    0.57
  -1   9  15   -0.10    0.17
  -1  -9 -15    1.15    0.87
   1   9  15    0.33    0.22
   3   9 -16   25.36    0.54
   1   9 -16   18.28    0.44
  -1  -9  16   17.67    1.55
   4   8 -16    9.66    0.32
   2   8 -16   -0.12    0.14
   0   8 -16    0.39    0.16
   0  -8  16    1.05    0.93
  -2   8 -16    3.35    0.23
   2  -8  16    3.69    1.09
   5   7 -16    1.46    0.17
   3   7 -16   15.65    0.38
   1   7 -16   20.75    0.45
  -1   7 -16   14.30    0.37
  -3   7 -16   -0.07    0.16
   3  -7  16    0.26    0.94
   4   6 -16    0.80    0.14
   2   6 -16   -0.02    0.12
   0   6 -16    0.23    0.13
  -2   6 -16    1.27    0.16
  -4   6 -16    2.76    0.22
  -9  -5  16    1.64    0.22
  -7  -5  16    0.25    0.17
  -5  -5  16    1.44    0.18
   3   5 -16    0.53    0.12
  -3  -5  16    0.60    0.14
   1   5 -16    1.60    0.15
  -1   5 -16    0.21    0.13
  -3   5 -16    2.09    0.18
  -5   5 -16   -0.24    0.16
  -8  -4  16    3.25    0.24
  -6  -4  16    4.12    0.24
  -4  -4  16    9.11    0.30
   2   4 -16    0.56    0.11
  -2  -4  16    0.61    0.14
   0   4 -16    1.57    0.14
   0  -4  16    1.53    0.16
  -2   4 -16    1.08    0.14
  -4   4 -16   13.91    0.37
   9   3 -16    2.21    1.08
  -9  -3  16    2.08    0.22
   7   3 -16   -1.58    0.83
  -7  -3  16   -0.08    0.14
   5   3 -16    0.79    0.82
  -5  -3  16    0.78    0.16
   3   3 -16   10.21    1.10
  -3  -3  16   10.18    0.31
   1   3 -16   16.68    0.34
  -1  -3  16   16.67    0.40
  -1   3 -16    0.19    0.11
   1  -3  16    0.24    0.14
  -3   3 -16    1.00    0.14
  -5   3 -16    0.80    0.16
  10   2 -16   10.44    1.38
 -10  -2  16    8.78    0.34
   8   2 -16   33.54    1.88
  -8  -2  16   31.73    0.64
  -8  -2  16   31.72    0.74
   6   2 -16   41.21    1.97
  -6  -2  16   41.73    0.75
  -6  -2  16   40.51    0.83
   4   2 -16   26.96    1.54
  -4  -2  16   27.28    0.60
  -4  -2  16   26.80    0.55
   2   2 -16    9.38    1.03
  -2  -2  16    9.43    0.31
  -2  -2  16    9.69    0.34
   0  -2  16    1.47    0.16
   2  -2  16   27.43    0.55
  -4   2 -16   32.42    0.59
   9   1 -16    9.67    1.25
  -9  -1  16   13.44    0.48
  -9  -1  16   13.73    0.39
   7   1 -16    0.07    0.77
  -7  -1  16   -0.02    0.13
  -7  -1  16    0.04    0.18
   5   1 -16   12.89    1.19
  -5  -1  16   12.63    0.34
  -5  -1  16   12.17    0.39
   3   1 -16   24.33    1.42
  -3  -1  16   24.32    0.50
  -3  -1  16   24.15    0.55
   1   1 -16   20.39    1.36
  -1  -1  16   20.16    0.49
  -1  -1  16   19.86    0.44
  -1   1 -16   32.57    1.69
   1  -1  16   32.01    0.62
   3  -1  16    2.96    0.21
  10   0 -16   18.68    1.55
 -10   0  16   19.19    0.47
 -10   0  16   19.05    0.56
   8   0 -16   35.02    1.83
  -8   0  16   35.82    0.76
  -8   0  16   34.90    0.67
   6   0 -16   82.38    2.74
  -6   0  16   85.53    1.35
  -6   0  16   87.38    1.45
   4   0 -16   39.49    1.72
  -4   0  16   41.65    0.79
  -4   0  16   40.18    0.72
  -2   0  16   20.53    0.49
  -2   0  16   20.98    0.45
   0   0 -16   19.24    1.36
   0   0  16   20.48    0.49
   0   0  16   20.75    0.49
   0   0  16   20.74    0.46
  -2   0 -16   24.70    1.56
   2   0  16   24.77    0.53
   4   0  16   26.44    0.56
   9  -1 -16   10.83    1.19
  -9   1  16   14.70    0.45
  -9   1  16   13.72    0.39
   7  -1 -16   -0.34    0.74
  -7   1  16    0.23    0.18
  -7   1  16    0.19    0.13
   5  -1 -16   10.62    1.02
  -5   1  16   12.83    0.32
  -5   1  16   12.28    0.38
  -3   1  16   23.58    0.48
  -3   1  16   24.23    0.53
   1  -1 -16   22.43    1.35
  -1   1  16   20.08    0.48
  -1   1  16   21.45    0.45
  -1  -1 -16   28.11    1.57
   1   1  16   31.10    0.65
   1   1  16   31.11    0.60
  -3  -1 -16    3.99    0.97
   3   1  16    2.87    0.21
   5   1  16    1.12    0.19
  10  -2 -16   10.77    1.26
 -10   2  16    9.63    0.41
 -10   2  16   10.17    0.33
   8  -2 -16   32.33    1.65
  -8   2  16   32.94    0.61
  -8   2  16   31.63    0.69
   6  -2 -16   40.00    1.73
  -6   2  16   41.33    0.80
  -6   2  16   41.50    0.71
  -4   2  16   25.92    0.56
  -4   2  16   26.81    0.50
   2  -2 -16   10.33    1.01
  -2   2  16    8.90    0.31
  -2   2  16    9.14    0.27
   0  -2 -16    2.47    0.79
   0   2  16    1.65    0.16
   0   2  16    1.27    0.17
   0   2  16    1.93    0.19
  -2  -2 -16   25.84    1.63
   2   2  16   27.08    0.61
   2   2  16   27.21    0.57
  -4  -2 -16   35.35    1.91
   4   2  16   30.74    0.65
   6   2  16    9.66    0.36
   9  -3 -16    2.89    0.89
  -9   3  16    2.51    0.25
   7  -3 -16   -0.20    0.63
  -7   3  16   -0.07    0.16
  -5   3  16    1.13    0.17
   3  -3 -16   10.67    1.00
  -3   3  16   11.02    0.28
  -3   3  16   10.04    0.33
   1  -3 -16   16.53    1.20
  -1   3  16   16.44    0.38
  -1   3  16   15.37    0.41
  -1  -3 -16    0.53    0.78
   1   3  16    0.14    0.14
   1   3  16    0.32    0.17
  -3  -3 -16    1.58    0.90
   3   3  16    1.15    0.22
   3   3  16    0.81    0.17
   5   3  16    0.71    0.19
   8  -4 -16    2.58    0.77
  -8   4  16    2.69    0.24
  -6   4  16    3.62    0.23
   4  -4 -16    7.71    0.88
  -4   4  16    8.66    0.30
   2  -4 -16    0.57    0.68
  -2   4  16    0.34    0.14
   0  -4 -16    1.58    0.75
   0   4  16    1.27    0.15
   0   4  16    1.27    0.19
  -2  -4 -16    0.40    0.84
   2   4  16    0.74    0.16
   2   4  16    1.34    0.22
  -4  -4 -16   14.80    1.53
   4   4  16   13.95    0.48
   4   4  16   14.33    0.42
  -9   5  16    1.49    0.22
  -7   5  16    0.17    0.16
   5  -5 -16    1.45    0.64
  -5   5  16    1.41    0.17
   3  -5 -16    0.98    0.67
  -3   5  16    0.27    0.14
   1  -5 -16    2.87    0.80
  -1   5  16    1.86    0.20
  -1  -5 -16   -0.25    0.79
   1   5  16    0.37    0.19
   1   5  16    0.42    0.14
  -3  -5 -16    0.48    0.91
   3   5  16    2.32    0.22
   3   5  16    2.35    0.26
  -5  -5 -16   -0.83    1.05
   5   5  16    0.06    0.19
   8  -6 -16    2.70    0.55
  -8   6  16    2.75    0.22
   6  -6 -16    4.44    0.66
  -6   6  16    4.18    0.24
   4  -6 -16    1.71    0.62
  -4   6  16    0.78    0.15
   2  -6 -16    0.27    0.68
  -2   6  16    0.14    0.15
   0  -6 -16    0.11    0.78
   0   6  16    0.05    0.17
  -2  -6 -16    1.35    0.96
   2   6  16    1.09    0.18
   2   6  16    0.94    0.23
  -4  -6 -16    4.01    1.19
   4   6  16    3.87    0.27
   4   6  16    3.29    0.31
  -7   7  16    0.36    0.15
   5  -7 -16    1.23    0.35
  -5   7  16    1.23    0.16
   3  -7 -16   15.88    1.05
  -3   7  16   14.97    0.39
   1  -7 -16   18.78    1.30
  -1   7  16   18.00    0.47
  -1  -7 -16   13.64    1.31
   1   7  16   13.53    0.44
  -3  -7 -16    0.15    0.99
   3   7  16    0.09    0.18
   3   7  16   -0.02    0.22
  -4   8  16    9.87    0.32
   2  -8 -16    0.81    0.59
  -2   8  16    0.11    0.18
   0  -8 -16    0.22    0.83
   0   8  16    0.56    0.22
  -2  -8 -16    2.52    1.02
   2   8  16    3.03    0.29
  -3   9  16   25.66    0.55
   1  -9 -16   18.84    1.15
  -1   9  16   18.75    0.50
   4   8 -17    0.42    0.15
   2   8 -17    7.68    0.30
   0   8 -17    3.70    0.23
   3   7 -17   17.62    0.41
   1   7 -17    7.61    0.28
  -1   7 -17   -0.16    0.14
   2   6 -17   12.41    0.33
   0   6 -17   24.77    0.51
  -2   6 -17   16.47    0.41
  -7  -5  17   24.51    0.56
  -5  -5  17   47.83    0.85
  -3  -5  17   45.39    0.80
   1   5 -17    9.56    0.28
  -1   5 -17    0.36    0.14
  -3   5 -17    3.23    0.21
  -8  -4  17   12.31    0.39
  -6  -4  17    1.97    0.19
  -4  -4  17    1.91    0.18
  -2  -4  17   34.00    0.65
   0   4 -17   26.56    0.50
  -2   4 -17   32.56    0.60
  -4   4 -17    3.10    0.21
   9   3 -17    2.48    1.14
  -9  -3  17    3.37    0.25
   7   3 -17   31.39    1.86
  -7  -3  17   30.54    0.63
   5   3 -17   37.27    1.96
  -5  -3  17   37.05    0.71
  -3  -3  17   26.61    0.55
  -1  -3  17    7.06    0.28
   1  -3  17    3.16    0.20
  -3   3 -17   11.63    0.32
  10   2 -17    6.25    1.29
 -10  -2  17    9.13    0.36
   8   2 -17    8.58    1.26
  -8  -2  17    6.89    0.30
  -8  -2  17    6.75    0.38
   6   2 -17    3.41    0.97
  -6  -2  17    2.69    0.21
  -6  -2  17    3.24    0.27
   4   2 -17    9.10    1.13
  -4  -2  17    8.38    0.35
  -4  -2  17    7.86    0.30
  -2  -2  17    2.59    0.19
   0  -2  17   38.28    0.71
   2  -2  17    3.91    0.24
   9   1 -17   -1.11    0.86
  -9  -1  17    0.26    0.24
  -9  -1  17    0.32    0.17
   7   1 -17    2.71    0.94
  -7  -1  17    3.13    0.21
  -7  -1  17    3.64    0.29
   5   1 -17    9.77    1.13
  -5  -1  17    8.42    0.35
  -5  -1  17    9.25    0.31
   3   1 -17    3.65    0.87
  -3  -1  17    2.61    0.19
  -3  -1  17    2.33    0.22
   1   1 -17    3.34    0.89
  -1  -1  17    3.25    0.23
  -1  -1  17    3.03    0.20
   1  -1  17    0.16    0.14
   3  -1  17    0.42    0.16
  10   0 -17   -0.78    0.90
 -10   0  17    0.20    0.23
 -10   0  17   -0.06    0.17
   8   0 -17    0.68    0.86
  -8   0  17   -0.21    0.14
  -8   0  17   -0.22    0.19
   6   0 -17    0.68    0.77
  -6   0  17    0.00    0.13
  -6   0  17   -0.04    0.17
   4   0 -17    0.28    0.70
  -4   0  17    0.11    0.15
  -4   0  17    0.12    0.13
   2   0 -17    0.28    0.72
  -2   0  17   -0.04    0.15
  -2   0  17    0.07    0.13
   0   0 -17    0.06    0.76
   0   0  17    0.15    0.16
   0   0  17    0.11    0.13
   0   0  17    0.08    0.16
   2   0  17    0.03    0.15
   4   0  17    0.47    0.17
   9  -1 -17   -0.28    0.83
  -9   1  17    0.24    0.22
  -9   1  17    0.19    0.16
   7  -1 -17    2.61    0.90
  -7   1  17    3.74    0.22
  -7   1  17    3.17    0.25
   5  -1 -17   11.20    1.12
  -5   1  17    9.00    0.29
  -5   1  17    9.52    0.35
  -3   1  17    2.43    0.21
  -3   1  17    2.51    0.18
   1  -1 -17    3.88    0.89
  -1   1  17    3.16    0.20
  -1   1  17    3.30    0.23
  -1  -1 -17   -0.66    0.76
   1   1  17    0.38    0.18
   1   1  17    0.04    0.14
   3   1  17    0.07    0.15
   5   1  17    4.26    0.27
  10  -2 -17    5.44    1.08
 -10   2  17    8.79    0.33
 -10   2  17    8.00    0.39
   8  -2 -17    8.54    1.12
  -8   2  17    7.87    0.36
  -8   2  17    8.13    0.29
   6  -2 -17    1.69    0.76
  -6   2  17    3.28    0.20
  -6   2  17    2.67    0.24
  -4   2  17    8.30    0.31
  -4   2  17    8.25    0.26
   2  -2 -17    2.31    0.79
  -2   2  17    2.18    0.20
  -2   2  17    1.85    0.17
   0  -2 -17   36.99    1.81
   0   2  17   35.94    0.67
   0   2  17   34.93    0.72
  -2  -2 -17    4.28    0.99
   2   2  17    4.00    0.24
   2   2  17    3.01    0.26
   4   2  17    2.76    0.23
   9  -3 -17    2.21    0.90
  -9   3  17    3.18    0.27
   7  -3 -17   29.28    1.51
  -7   3  17   28.41    0.63
  -5   3  17   35.54    0.71
   3  -3 -17   25.46    1.44
  -3   3  17   25.84    0.57
  -3   3  17   27.32    0.52
   1  -3 -17    7.81    1.05
  -1   3  17    7.20    0.30
  -1   3  17    6.99    0.31
  -1   3  17    7.00    0.26
  -1  -3 -17    4.86    1.01
   1   3  17    3.21    0.21
   1   3  17    3.16    0.26
  -3  -3 -17   11.52    1.32
   3   3  17   10.64    0.37
   3   3  17   11.11    0.42
   5   3  17   10.03    0.38
   8  -4 -17   11.64    1.10
  -8   4  17   11.28    0.39
  -6   4  17    1.58    0.20
   4  -4 -17    1.14    0.75
  -4   4  17    1.59    0.19
   2  -4 -17   31.87    1.59
  -2   4  17   33.26    0.68
  -2   4  17   33.08    0.68
  -2   4  17   34.41    0.61
   0  -4 -17   25.04    1.49
   0   4  17   25.33    0.53
   0   4  17   25.25    0.58
  -2  -4 -17   32.24    1.85
   2   4  17   32.61    0.66
   2   4  17   31.57    0.71
  -4  -4 -17    3.63    1.16
   4   4  17    2.68    0.23
   7  -5 -17   22.88    1.29
  -7   5  17   22.48    0.53
   5  -5 -17   43.41    1.64
  -5   5  17   42.45    0.80
   3  -5 -17   44.32    1.76
  -3   5  17   42.53    0.81
   1  -5 -17   10.64    1.12
  -1   5  17   10.16    0.36
  -1  -5 -17    0.59    0.89
   1   5  17    0.57    0.20
   1   5  17    0.33    0.16
  -3  -5 -17    2.32    1.04
   3   5  17    3.19    0.24
   3   5  17    2.77    0.28
  -8   6  17    8.37    0.34
   6  -6 -17    0.51    0.62
  -6   6  17    1.07    0.18
   4  -6 -17    2.21    0.70
  -4   6  17    2.61    0.20
   2  -6 -17   12.27    1.10
  -2   6  17   11.93    0.37
   0  -6 -17   24.54    1.61
   0   6  17   23.72    0.58
  -2  -6 -17   16.39    1.51
   2   6  17   16.89    0.52
   2   6  17   16.68    0.45
   5  -7 -17   15.09    0.83
  -5   7  17   14.50    0.39
   3  -7 -17   17.70    1.16
  -3   7  17   17.36    0.44
   1  -7 -17    6.17    1.00
  -1   7  17    6.84    0.34
  -1  -7 -17    0.25    0.91
   1   7  17    0.03    0.21
  -4   8  17    0.21    0.17
   2  -8 -17    6.84    0.85
  -2   8  17    7.43    0.34
   0  -8 -17    3.51    0.99
   0   8  17    3.28    0.28
   3   7 -18    0.86    0.16
   1   7 -18    4.75    0.25
  -1   7 -18    4.51    0.26
   2   6 -18    4.70    0.24
   0   6 -18    3.04    0.20
  -2   6 -18    0.17    0.16
  -7  -5  18    0.13    0.18
  -5  -5  18    0.14    0.16
   1   5 -18    0.38    0.13
  -1   5 -18    0.83    0.15
  -3   5 -18    0.38    0.16
  -8  -4  18    0.94    0.20
  -6  -4  18    0.45    0.17
  -4  -4  18    0.45    0.16
  -2  -4  18    9.17    0.31
  -2   4 -18    0.75    0.15
  -4   4 -18    0.68    0.17
  -9  -3  18   13.76    0.43
   7   3 -18    6.61    1.23
  -7  -3  18    7.37    0.31
  -5  -3  18    3.66    0.23
  -3  -3  18   -0.01    0.15
  -1  -3  18    4.72    0.26
   1  -3  18   11.12    0.34
   8   2 -18    1.34    1.02
  -8  -2  18    1.54    0.20
   6   2 -18   19.75    1.60
  -6  -2  18   21.26    0.49
  -6  -2  18   21.40    0.59
   4   2 -18   29.91    1.77
  -4  -2  18   33.63    0.66
  -2  -2  18   24.90    0.54
   0  -2  18   15.70    0.41
   2  -2  18    1.68    0.20
   9   1 -18   21.22    1.68
  -9  -1  18   22.59    0.54
  -9  -1  18   21.76    0.62
   7   1 -18   35.81    1.93
  -7  -1  18   33.48    0.67
  -7  -1  18   33.89    0.76
   5   1 -18    9.47    1.15
  -5  -1  18    9.37    0.32
  -5  -1  18    9.05    0.37
  -3  -1  18    0.66    0.19
  -3  -1  18    0.53    0.15
   1   1 -18   11.56    1.23
  -1  -1  18   13.31    0.37
   1  -1  18   19.38    0.47
   3  -1  18   28.30    0.60
   8   0 -18    9.89    1.24
  -8   0  18   12.31    0.46
  -8   0  18   12.62    0.38
   6   0 -18   21.82    1.49
  -6   0  18   20.84    0.48
  -6   0  18   21.01    0.56
   4   0 -18   66.40    2.46
  -4   0  18   68.51    1.22
  -4   0  18   68.71    1.13
   2   0 -18   39.91    1.87
  -2   0  18   42.73    0.77
  -2   0  18   41.33    0.82
   0   0 -18   33.64    1.80
   0   0  18   32.44    0.66
   0   0  18   33.66    0.72
   0   0  18   33.96    0.72
   2   0  18    0.12    0.15
   4   0  18    1.58    0.22
   9  -1 -18   23.04    1.63
  -9   1  18   21.19    0.51
  -9   1  18   21.79    0.59
   7  -1 -18   35.03    1.80
  -7   1  18   32.85    0.73
  -7   1  18   32.87    0.64
   5  -1 -18    7.64    1.02
  -5   1  18    9.61    0.36
  -5   1  18    9.02    0.30
   3  -1 -18    0.77    0.80
  -3   1  18    0.67    0.15
  -3   1  18    0.67    0.19
   1  -1 -18   16.56    1.38
  -1   1  18   13.49    0.41
  -1   1  18   13.47    0.37
  -1  -1 -18   19.23    1.61
   1   1  18   20.64    0.48
   1   1  18   19.33    0.53
   3   1  18   29.53    0.63
   5   1  18    5.16    0.31
   8  -2 -18    1.51    0.88
  -8   2  18    1.39    0.23
  -8   2  18    1.87    0.18
   6  -2 -18   23.63    1.48
  -6   2  18   22.07    0.55
  -6   2  18   23.14    0.49
  -4   2  18   33.69    0.63
  -4   2  18   32.91    0.70
   2  -2 -18   22.65    1.45
  -2   2  18   24.34    0.56
  -2   2  18   24.41    0.51
   0  -2 -18   16.48    1.39
   0   2  18   15.21    0.40
   0   2  18   15.99    0.45
  -2  -2 -18    1.47    0.95
   2   2  18    2.33    0.25
   2   2  18    1.59    0.20
   4   2  18    1.46    0.21
   9  -3 -18   10.40    1.16
  -9   3  18   12.31    0.43
   7  -3 -18    6.64    0.99
  -7   3  18    7.73    0.35
  -5   3  18    3.36    0.24
   3  -3 -18    0.36    0.79
  -3   3  18    0.12    0.16
  -3   3  18   -0.01    0.13
   1  -3 -18    3.93    0.92
  -1   3  18    4.28    0.27
  -1   3  18    4.40    0.24
  -1   3  18    4.95    0.29
  -1  -3 -18   10.88    1.24
   1   3  18   10.63    0.34
   1   3  18   10.57    0.39
  -3  -3 -18    1.88    1.03
   3   3  18    0.63    0.19
  -8   4  18    0.73    0.20
   6  -4 -18   -0.12    0.78
  -6   4  18    0.27    0.19
   4  -4 -18    0.59    0.78
  -4   4  18    0.46    0.17
   2  -4 -18    9.64    1.10
  -2   4  18    9.35    0.30
  -2   4  18    9.03    0.35
   0  -4 -18    0.76    0.87
   0   4  18    0.63    0.21
   0   4  18    0.55    0.17
  -2  -4 -18    1.17    0.99
   2   4  18    0.52    0.17
   2   4  18    0.72    0.23
  -4  -4 -18   -0.15    1.07
   4   4  18    0.01    0.18
   7  -5 -18   -0.26    0.74
  -7   5  18    0.05    0.17
   5  -5 -18    0.60    0.75
  -5   5  18    0.16    0.17
   3  -5 -18    0.59    0.76
  -3   5  18    0.11    0.17
  -3   5  18   -0.12    0.16
   1  -5 -18   -0.43    0.82
  -1   5  18    0.00    0.19
  -1  -5 -18    2.13    0.99
   1   5  18    1.00    0.19
   1   5  18    0.78    0.22
  -3  -5 -18   -0.73    0.98
   3   5  18   -0.06    0.24
   3   5  18    0.33    0.20
   6  -6 -18    4.58    0.77
  -6   6  18    4.11    0.26
   4  -6 -18    5.99    0.90
  -4   6  18    5.20    0.27
   2  -6 -18    6.42    1.00
  -2   6  18    4.32    0.28
   0  -6 -18    2.46    1.01
  -2  -6 -18   -0.01    1.01
   2   6  18   -0.34    0.18
   2   6  18    0.08    0.23
   5  -7 -18    1.80    0.57
  -5   7  18    1.49    0.19
   3  -7 -18    0.96    0.74
  -3   7  18    0.70    0.19
   1  -7 -18    5.04    1.04
  -1   7  18    5.29    0.33
  -1  -7 -18    5.67    1.16
   1   7  18    4.12    0.32
   0   6 -19    8.87    0.30
  -7  -5  19    1.86    0.23
  -5  -5  19   13.96    0.40
  -6  -4  19   20.84    0.50
  -4  -4  19    4.12    0.25
  -2  -4  19    1.74    0.19
  -7  -3  19   -0.12    0.17
  -5  -3  19    9.11    0.33
  -3  -3  19   36.11    0.71
  -1  -3  19   36.18    0.71
   8   2 -19    7.82    1.31
  -8  -2  19    9.68    0.37
   6   2 -19    8.30    1.24
  -6  -2  19    8.96    0.33
   4   2 -19   10.88    1.28
  -4  -2  19    7.58    0.32
  -2  -2  19    3.05    0.22
   0  -2  19    0.38    0.17
   2  -2  19   11.47    0.36
   9   1 -19    1.25    1.08
  -9  -1  19    0.16    0.25
  -9  -1  19   -0.03    0.19
   7   1 -19    0.52    0.93
  -7  -1  19    0.07    0.22
  -7  -1  19    0.18    0.16
   5   1 -19    2.19    0.93
  -5  -1  19    3.20    0.23
  -5  -1  19    3.47    0.28
  -3  -1  19    3.69    0.27
  -3  -1  19    2.89    0.22
   1   1 -19    5.18    1.08
  -1  -1  19    3.35    0.23
   1  -1  19    8.01    0.32
   3  -1  19   -0.07    0.17
   8   0 -19    0.73    0.95
  -8   0  19   -0.01    0.17
  -8   0  19   -0.01    0.22
   6   0 -19    0.30    0.84
  -6   0  19   -0.07    0.20
  -6   0  19    0.01    0.15
  -4   0  19    0.05    0.15
  -4   0  19   -0.10    0.18
   2   0 -19   -0.12    0.84
  -2   0  19    0.04    0.15
  -2   0  19    0.09    0.17
   0   0 -19    1.55    0.95
   0   0  19    0.35    0.16
   2   0  19   -0.11    0.16
   4   0  19   -0.17    0.18
   9  -1 -19   -0.52    0.93
  -9   1  19    0.08    0.18
  -9   1  19   -0.07    0.22
   7  -1 -19   -0.20    0.84
  -7   1  19    0.07    0.21
  -7   1  19    0.13    0.16
  -5   1  19    3.56    0.22
  -5   1  19    3.57    0.26
   3  -1 -19    3.04    0.93
  -3   1  19    3.22    0.26
  -3   1  19    3.27    0.21
   1  -1 -19    4.12    1.00
  -1   1  19    3.56    0.26
  -1   1  19    3.46    0.26
  -1   1  19    3.84    0.24
  -1  -1 -19    7.41    1.18
   1   1  19    8.45    0.32
   3   1  19   -0.01    0.18
   8  -2 -19    7.28    1.11
  -8   2  19    9.66    0.34
  -8   2  19   10.01    0.41
  -6   2  19    7.72    0.36
  -6   2  19    8.47    0.31
   4  -2 -19    6.94    1.07
  -4   2  19    8.56    0.30
  -4   2  19    8.40    0.35
   2  -2 -19    3.47    0.98
  -2   2  19    3.12    0.25
  -2   2  19    3.61    0.22
   0  -2 -19    0.34    0.89
   0   2  19    0.32    0.20
   0   2  19    0.38    0.16
  -2  -2 -19   12.93    1.42
   2   2  19   11.33    0.38
   4   2  19    4.03    0.28
  -7   3  19    0.03    0.20
   5  -3 -19    6.78    1.03
  -5   3  19    9.06    0.36
   3  -3 -19   33.81    1.75
  -3   3  19   35.71    0.74
  -3   3  19   36.98    0.68
   1  -3 -19   37.15    1.88
  -1   3  19   34.61    0.68
  -1   3  19   35.41    0.75
  -1  -3 -19    8.37    1.19
   1   3  19    7.03    0.32
   1   3  19    7.28    0.36
  -3  -3 -19    8.44    1.39
   3   3  19    7.90    0.36
   6  -4 -19   19.49    1.41
  -6   4  19   20.29    0.53
   4  -4 -19    4.05    0.94
  -4   4  19    3.29    0.25
   2  -4 -19    2.18    0.93
  -2   4  19    1.92    0.19
  -2   4  19    1.91    0.23
  -2   4  19    1.66    0.20
   0  -4 -19    8.54    1.20
   0   4  19    7.87    0.37
   0   4  19    7.19    0.31
  -2  -4 -19   22.14    1.75
   2   4  19   18.36    0.49
   2   4  19   18.17    0.55
   7  -5 -19    1.07    0.83
  -7   5  19    0.97    0.21
   5  -5 -19   13.56    1.19
  -5   5  19   13.50    0.42
   3  -5 -19   32.26    1.70
  -3   5  19   31.45    0.68
   1  -5 -19   29.64    1.73
  -1   5  19   31.89    0.63
  -1   5  19   30.81    0.70
  -1  -5 -19   21.50    1.72
   1   5  19   21.30    0.59
   1   5  19   22.89    0.54
  -6   6  19    9.70    0.36
   4  -6 -19   14.95    1.28
  -4   6  19   13.44    0.43
   2  -6 -19    0.01    0.88
  -2   6  19    0.14    0.20
   0  -6 -19    6.17    1.17
   0   6  19    8.28    0.33
   0   6  19    8.74    0.39
  -3   7  19    5.71    0.32
  -1   7  19   15.39    0.48
  -6  -4  20   -0.09    0.18
  -4  -4  20   -0.27    0.17
  -2  -4  20    0.69    0.18
  -7  -3  20   10.16    0.37
  -5  -3  20   14.93    0.44
  -1  -3  20    0.27    0.17
   8   2 -20    2.17    1.13
  -8  -2  20    1.92    0.22
   6   2 -20    0.05    0.95
  -6  -2  20    0.06    0.18
   4   2 -20    5.43    1.16
  -4  -2  20    4.58    0.27
  -2  -2  20    8.24    0.33
   0  -2  20   20.68    0.50
   7   1 -20   18.80    1.64
  -7  -1  20   18.56    0.49
  -7  -1  20   17.87    0.56
   5   1 -20   45.53    2.19
  -5  -1  20   43.28    0.91
  -5  -1  20   43.32    0.83
  -3  -1  20   27.14    0.59
  -1  -1  20    3.46    0.25
   1  -1  20    5.97    0.31
   3  -1  20    8.70    0.36
   8   0 -20    3.47    1.09
  -8   0  20    5.06    0.36
  -8   0  20    5.23    0.30
   6   0 -20    1.74    0.93
  -6   0  20    1.42    0.25
  -6   0  20    1.41    0.20
  -4   0  20    5.47    0.33
  -4   0  20    5.77    0.29
   2   0 -20   33.11    1.87
  -2   0  20   32.04    0.66
   0   0 -20   10.73    1.39
   0   0  20    9.73    0.36
   2   0  20   30.70    0.66
   7  -1 -20   18.99    1.58
  -7   1  20   17.65    0.46
  -7   1  20   17.74    0.53
  -5   1  20   42.49    0.88
  -5   1  20   43.61    0.80
   3  -1 -20   25.61    1.65
  -3   1  20   26.75    0.57
  -3   1  20   26.15    0.63
   1  -1 -20    3.41    1.03
  -1   1  20    3.67    0.28
  -1   1  20    3.74    0.24
  -1   1  20    3.29    0.27
  -1  -1 -20    6.72    1.25
   1   1  20    5.93    0.31
   3   1  20    8.20    0.35
   8  -2 -20    1.79    0.97
  -8   2  20    2.04    0.27
  -8   2  20    2.61    0.23
  -6   2  20    0.11    0.20
  -6   2  20    0.11    0.16
   4  -2 -20    4.32    0.99
  -4   2  20    4.12    0.29
  -4   2  20    4.76    0.27
   2  -2 -20   11.53    1.31
  -2   2  20    8.69    0.37
  -2   2  20    8.53    0.32
  -2   2  20    9.01    0.36
   0  -2 -20   21.26    1.63
   0   2  20   21.33    0.52
   0   2  20   21.01    0.58
  -2  -2 -20   10.81    1.44
   2   2  20    9.61    0.38
  -7   3  20   10.47    0.42
   5  -3 -20   14.02    1.33
  -5   3  20   14.93    0.46
  -5   3  20   14.98    0.40
   3  -3 -20    7.23    1.14
  -3   3  20    6.76    0.34
  -3   3  20    6.69    0.29
   1  -3 -20    0.52    0.93
  -1   3  20    0.20    0.20
  -1   3  20    0.14    0.17
  -1  -3 -20    0.83    1.02
   1   3  20    0.47    0.23
   1   3  20    0.51    0.20
   6  -4 -20    1.08    0.89
  -6   4  20    0.25    0.20
   4  -4 -20   -0.41    0.85
  -4   4  20    0.18    0.19
   2  -4 -20    0.62    0.93
  -2   4  20    0.58    0.20
  -2   4  20    0.52    0.21
  -2   4  20    0.61    0.17
   0  -4 -20    1.60    0.98
   0   4  20    1.83    0.25
   0   4  20    1.55    0.21
   2   4  20    0.06    0.24
   5  -5 -20   -0.20    0.88
  -5   5  20    0.32    0.19
   3  -5 -20   -0.33    0.84
  -3   5  20    0.13    0.18
  -3   5  20    0.08    0.20
   1  -5 -20    1.82    0.99
  -1   5  20    2.73    0.27
  -1   5  20    2.96    0.23
  -4   6  20    1.02    0.23
   2  -6 -20    3.37    1.03
  -2   6  20    3.91    0.31
  -4  -4  21   16.51    0.46
  -5  -3  21    5.57    0.32
  -3  -3  21    2.15    0.23
  -1  -3  21   13.88    0.41
   6   2 -21    5.83    1.25
  -6  -2  21    5.60    0.32
  -4  -2  21    4.70    0.28
  -2  -2  21    7.33    0.32
   0  -2  21    0.17    0.19
   7   1 -21    2.67    1.12
  -7  -1  21    2.24    0.24
   5   1 -21    1.46    1.02
  -5  -1  21    2.12    0.23
   3   1 -21    0.41    0.99
  -3  -1  21    0.89    0.19
  -1  -1  21    3.58    0.25
   1  -1  21    2.34    0.24
   6   0 -21    0.22    0.93
  -6   0  21    0.23    0.18
  -6   0  21    0.15    0.22
  -4   0  21    0.02    0.17
  -4   0  21    0.03    0.21
   2   0 -21    0.05    0.96
  -2   0  21    0.25    0.18
   0   0  21    0.23    0.19
   2   0  21   -0.10    0.19
   7  -1 -21    0.92    0.96
  -7   1  21    2.46    0.23
  -7   1  21    2.30    0.29
  -5   1  21    2.08    0.21
  -5   1  21    2.31    0.28
   3  -1 -21   -0.15    0.95
  -3   1  21    0.71    0.19
  -3   1  21    0.80    0.23
   1  -1 -21    4.04    1.17
  -1   1  21    4.14    0.30
  -1   1  21    3.27    0.30
  -1   1  21    4.19    0.27
  -1  -1 -21    1.51    1.09
   1   1  21    2.22    0.23
  -6   2  21    6.20    0.36
  -6   2  21    5.45    0.29
   4  -2 -21    3.36    1.03
  -4   2  21    4.75    0.28
  -4   2  21    4.37    0.31
   2  -2 -21    9.01    1.31
  -2   2  21    8.02    0.37
  -2   2  21    7.30    0.33
   0  -2 -21    0.83    1.02
   0   2  21    0.37    0.23
   0   2  21    0.32    0.19
   5  -3 -21    5.82    1.16
  -5   3  21    6.01    0.35
  -5   3  21    6.82    0.30
   3  -3 -21    0.31    0.98
  -3   3  21    0.97    0.23
  -3   3  21    2.17    0.22
   1  -3 -21   11.72    1.39
  -1   3  21   13.68    0.47
  -1   3  21   13.17    0.41
  -1  -3 -21   15.48    1.56
   1   3  21   17.88    0.49
   1   3  21   17.41    0.55
   4  -4 -21   18.17    1.50
  -4   4  21   16.51    0.49
   2  -4 -21   13.19    1.43
  -2   4  21    9.24    0.41
  -2   4  21    9.35    0.35
   0   4  21    5.42    0.31
   0   4  21    6.31    0.37
  -3  -3  22   10.93    0.39
  -4  -2  22    0.83    0.21
  -2  -2  22    0.08    0.19
  -5  -1  22   10.53    0.38
  -3  -1  22   34.49    0.73
  -1  -1  22   26.02    0.60
   4   0 -22    1.56    1.14
  -4   0  22    2.54    0.24
  -4   0  22    2.28    0.28
   2   0 -22    0.59    1.11
  -2   0  22    0.62    0.19
   0   0  22    7.27    0.35
   5  -1 -22    6.69    1.23
  -5   1  22   10.05    0.36
  -5   1  22    9.58    0.42
   3  -1 -22   33.19    1.98
  -3   1  22   33.49    0.71
  -3   1  22   34.03    0.77
   1  -1 -22   24.18    1.92
  -1   1  22   26.24    0.61
   4  -2 -22    1.52    1.04
  -4   2  22    0.92    0.20
  -4   2  22    0.97    0.24
   2  -2 -22   -0.60    1.04
  -2   2  22   -0.09    0.17
  -2   2  22   -0.19    0.22
  -2   2  22   -0.04    0.22
   3  -3 -22   15.20    1.53
  -3   3  22   10.77    0.39
  -3   3  22   11.48    0.45
   0   0   0    0.00    0.00
;
_shelx_hkl_checksum     20612
_shelx_res_file
;
TITL 18zs_mb_hi8_real_0m in C2/c
    18zs_mb_hi8_real_0m.res
    created by SHELXL-2018/3 at 14:50:40 on 02-Mar-2026
CELL 0.71073 9.5407 9.8272 17.0451 90 102.878 90
ZERR 4 0.0002 0.0002 0.0003 0 0.001 0
LATT 7
SYMM -X,+Y,0.5-Z
SFAC C H B Br F N
UNIT 60 44 4 8 16 8
EQIV $1 +X,-1+Y,+Z
EQIV $2 1-X,-1+Y,1.5-Z
EQIV $3 1-X,+Y,1.5-Z
L.S. 4
PLAN  5 0 0
SIZE 0.21 0.28 0.37
TEMP -173.15
CONF
HTAB C5 F1_$1
HTAB C5 F1_$2
HTAB C6 F2_$3
BOND $H
fmap 2
acta
MORE -1
REM <olex2.extras>
REM <HklSrc "%.\\18zs_mb_hi8_real_0m.hkl">
REM </olex2.extras>
WGHT    0.013300    2.086000
FVAR       0.06875
BR1   4    0.792848    0.447483    0.424608    11.00000    0.01930    0.01754 =
         0.01556   -0.00169    0.00730   -0.00009
F1    5    0.604952    1.289594    0.796147    11.00000    0.03422    0.01899 =
         0.03052   -0.00082   -0.00517   -0.00013
F2    5    0.439069    1.124470    0.799177    11.00000    0.05686    0.02754 =
         0.03806    0.00944    0.02922   -0.00399
N1    6    0.548455    0.668675    0.698433    11.00000    0.01477    0.01187 =
         0.01231   -0.00019    0.00281   -0.00108
C1    1    0.712718    0.517248    0.508606    11.00000    0.01452    0.01794 =
         0.01399   -0.00270    0.00445   -0.00390
C2    1    0.631430    0.635286    0.496778    11.00000    0.01483    0.01613 =
         0.01376    0.00137    0.00272   -0.00348
AFIX  43
H2    2    0.613229    0.680767    0.446339    11.00000   -1.20000
AFIX   0
C3    1    0.577013    0.685936    0.560024    11.00000    0.01420    0.01274 =
         0.01617    0.00083    0.00239   -0.00154
AFIX  43
H3    2    0.520537    0.766483    0.553292    11.00000   -1.20000
AFIX   0
C4    1    0.605934    0.617768    0.633099    11.00000    0.01366    0.01572 =
         0.01287   -0.00244    0.00388   -0.00268
C5    1    0.500000    0.589567    0.750000    10.50000    0.01665    0.01154 =
         0.01380    0.00000    0.00308    0.00000
AFIX  43
H5    2    0.500002    0.492896    0.750001    10.50000   -1.20000
AFIX   0
C6    1    0.530510    0.803634    0.717833    11.00000    0.02021    0.01101 =
         0.01628   -0.00025    0.00254   -0.00054
AFIX  43
H6    2    0.556228    0.881331    0.690995    11.00000   -1.20000
AFIX   0
C7    1    0.739258    0.448202    0.581384    11.00000    0.01738    0.01658 =
         0.01836    0.00022    0.00382    0.00242
AFIX  43
H7    2    0.793608    0.366355    0.587808    11.00000   -1.20000
AFIX   0
C8    1    0.686040    0.499341    0.644552    11.00000    0.01850    0.01672 =
         0.01385    0.00231    0.00298    0.00063
AFIX  43
H8    2    0.704252    0.453812    0.694975    11.00000   -1.20000
AFIX   0
B1    3    0.500000    1.206285    0.750000    10.50000    0.02796    0.01223 =
         0.01728    0.00000    0.00955    0.00000
HKLF 4
REM  18zs_mb_hi8_real_0m in C2/c
REM wR2 = 0.0379, GooF = S = 1.064, Restrained GooF = 1.064 for all data
REM R1 = 0.0168 for 1748 Fo > 4sig(Fo) and 0.0203 for all 1922 data
REM 110 parameters refined using 0 restraints
END
WGHT      0.0133      2.0860
REM Highest difference peak  0.365,  deepest hole -0.288,  1-sigma level  0.067
Q1    1   0.5850  0.6445  0.5248  11.00000  0.05    0.36
Q2    1   0.5657  0.6266  0.5898  11.00000  0.05    0.28
Q3    1   0.6392  0.5593  0.4969  11.00000  0.05    0.27
Q4    1   0.5836  0.6449  0.6713  11.00000  0.05    0.24
Q5    1   0.7562  0.3751  0.4322  11.00000  0.05    0.24
;
_shelx_res_checksum     43190
