# Supplementary material for: 1,3-Bis(4-bromo­phen­yl)-1H-imidazol-3-ium tetra­fluoro­borate
Source: IUCrdata. 2026 Mar 17;11(Pt 3):x260253. doi: 10.1107/S2414314626002531 (PMC13055985; doi:10.1107/S2414314626002531)
Supplement: Supplementary file 2 [file x-11-x260253-Isup2.hkl]

data_I                                                                          
_shelx_title ' 18zs_mb_hi8_real_0m in C2/c'                                     
_shelx_refln_list_code          4                                               
_shelx_F_calc_maximum      482.27                                               
_exptl_crystal_F_000       904.00                                               
_reflns_d_resolution_high  0.7498                                               
                                                                                
loop_                                                                           
 _space_group_symop_operation_xyz                                               
 'x, y, z'                                                                      
 '-x, y, -z+1/2'                                                                
 'x+1/2, y+1/2, z'                                                              
 '-x+1/2, y+1/2, -z+1/2'                                                        
 '-x, -y, -z'                                                                   
 'x, -y, z-1/2'                                                                 
 '-x+1/2, -y+1/2, -z'                                                           
 'x+1/2, -y+1/2, z-1/2'                                                         
                                                                                
_cell_length_a     9.5407                                                       
_cell_length_b     9.8272                                                       
_cell_length_c    17.0451                                                       
_cell_angle_alpha  90.000                                                       
_cell_angle_beta  102.878                                                       
_cell_angle_gamma  90.000                                                       
                                                                                
_shelx_F_squared_multiplier     1.000                                           
                                                                                
loop_                                                                           
 _refln_index_h                                                                 
 _refln_index_k                                                                 
 _refln_index_l                                                                 
 _refln_F_squared_calc                                                          
 _refln_F_squared_meas                                                          
 _refln_F_squared_sigma                                                         
 _refln_observed_status                                                         
   2   0   0      12692.21      12993.37       104.58 o                         
   4   0   0       9060.14       9145.44        73.48 o                         
   6   0   0       1690.02       1898.47        50.70 o                         
   8   0   0       4312.67       4288.65        90.70 o                         
  10   0   0       8423.41       8432.99       260.29 o                         
  12   0   0       5170.20       5366.56       236.95 o                         
   1   1   0        299.70        250.64        10.09 o                         
   3   1   0       4134.31       3850.83        25.51 o                         
   5   1   0      20893.38      20466.81       126.16 o                         
   7   1   0      12532.42      12235.38       111.28 o                         
   9   1   0       1452.00       1556.91        53.46 o                         
  11   1   0        158.23        172.48        21.72 o                         
   0   2   0      26029.08      25140.66       213.12 o                         
   2   2   0      98744.29      92163.59       850.07 o                         
   4   2   0      15039.98      15429.70        87.08 o                         
   6   2   0        638.44        610.23        22.96 o                         
   8   2   0       3184.41       3141.06        41.89 o                         
  10   2   0       4463.26       4410.50        75.73 o                         
  12   2   0       2296.58       2336.87        48.36 o                         
   1   3   0       4355.53       4610.67        48.57 o                         
   3   3   0       7527.17       7511.86        45.00 o                         
   5   3   0        169.88        293.65         9.07 o                         
   7   3   0       3039.41       3146.77        42.28 o                         
   9   3   0       1276.63       1256.07        56.19 o                         
  11   3   0         87.95        101.99        22.15 o                         
   0   4   0        397.25        364.00        11.89 o                         
   2   4   0      14051.81      15446.95        92.22 o                         
   4   4   0       2404.49       2638.94        22.00 o                         
   6   4   0        370.24        356.91        13.20 o                         
   8   4   0        482.46        432.84        33.23 o                         
  10   4   0       1028.44        988.92        35.16 o                         
   1   5   0       2490.40       2415.88        34.50 o                         
   3   5   0       2187.31       2403.63        23.76 o                         
   5   5   0         75.60         94.19        23.16 o                         
   7   5   0       3672.52       3734.28        60.74 o                         
   9   5   0        137.30        157.06        30.80 o                         
  11   5   0          2.55         -1.18        27.07 o                         
   0   6   0         72.61         71.71        10.73 o                         
   2   6   0       3322.68       3368.50        28.94 o                         
   4   6   0        736.64        707.23        37.12 o                         
   6   6   0         27.59         45.53        15.76 o                         
   8   6   0         89.41         69.09        21.05 o                         
  10   6   0        855.52        918.62        50.47 o                         
   1   7   0        611.73        706.41        17.63 o                         
   3   7   0       5663.00       5526.43        72.01 o                         
   5   7   0      11997.29      11673.94       115.29 o                         
   7   7   0       2596.76       2732.39        42.42 o                         
   9   7   0        941.75        920.45        38.40 o                         
   0   8   0      11845.87      11385.25       161.07 o                         
   2   8   0       5611.63       5599.85        63.05 o                         
   4   8   0       5174.74       5039.00        52.79 o                         
   6   8   0         44.16         14.66        16.38 o                         
   8   8   0       1118.55       1123.84        37.85 o                         
   1   9   0        528.28        551.29        25.35 o                         
   3   9   0      12462.59      12269.70       170.83 o                         
   5   9   0       7000.94       7089.96       138.20 o                         
   7   9   0       3903.71       4031.07        54.99 o                         
   0  10   0       4068.67       4108.20       129.05 o                         
   2  10   0      10818.73      10543.62       112.64 o                         
   4  10   0       1816.80       1786.17        30.78 o                         
   6  10   0         42.02         34.95        32.37 o                         
   8  10   0        715.50        395.62       230.60 o                         
   1  11   0       1110.67        965.60        64.13 o                         
   3  11   0       1805.33       1951.38        77.47 o                         
   5  11   0       5281.21       5774.51       290.06 o                         
   0  12   0       5279.95       5452.38       106.34 o                         
   2  12   0       1264.42       1166.75        37.47 o                         
   4  12   0         82.65         66.89        47.33 o                         
   1  13   0        256.72        274.70        30.42 o                         
 -11   1   1         94.86        126.36        21.69 o                         
  -9   1   1       2060.62       2014.51        51.09 o                         
  -7   1   1       2100.01       2169.00        80.02 o                         
  -5   1   1        682.58        687.34        17.11 o                         
  -3   1   1       3515.31       3664.38        35.48 o                         
  -1   1   1        510.59        463.52         9.27 o                         
   1   1   1        121.01        135.63         4.03 o                         
   3   1   1      37232.53      37945.55       203.04 o                         
   5   1   1         34.27         47.54         9.21 o                         
   7   1   1         19.63         38.39         8.74 o                         
   9   1   1         29.30         54.52        14.67 o                         
  11   1   1        513.32        494.25        36.95 o                         
 -12   2   1        399.14        371.49        44.58 o                         
 -10   2   1          1.08        -19.83        19.83 o                         
  -8   2   1        811.78        881.46        33.11 o                         
  -6   2   1       6094.66       6004.81        42.30 o                         
  -4   2   1       8045.74       7815.08        48.20 o                         
  -2   2   1      19873.85      20177.69       105.71 o                         
   0   2   1      23958.16      23523.52       184.11 o                         
   2   2   1      36610.68      37342.80       271.01 o                         
   4   2   1        659.28        531.67         9.29 o                         
   6   2   1       3334.55       3267.23        38.81 o                         
   8   2   1       8555.23       8627.43       116.96 o                         
  10   2   1       1801.58       1798.58        53.13 o                         
  12   2   1        154.83        167.88        26.87 o                         
 -11   3   1       3845.55       3861.88       122.51 o                         
  -9   3   1       3076.68       2964.59        80.62 o                         
  -7   3   1       9448.54       9587.40        68.34 o                         
  -5   3   1        549.37        608.80        15.06 o                         
  -3   3   1       5646.82       6005.16        39.20 o                         
  -1   3   1      27133.73      27325.60       211.26 o                         
   1   3   1      32632.28      31898.23       192.01 o                         
   3   3   1      19163.10      18916.20       103.03 o                         
   5   3   1      18368.96      18707.71       105.30 o                         
   7   3   1       1184.17       1193.83        47.52 o                         
   9   3   1       2776.47       2682.22        64.74 o                         
  11   3   1        402.05        422.98        47.29 o                         
 -10   4   1        165.18        162.35        19.69 o                         
  -8   4   1       3395.97       3337.00        43.70 o                         
  -6   4   1      12785.29      12641.70        92.92 o                         
  -4   4   1      26422.94      26487.53       142.52 o                         
  -2   4   1      10728.37      10129.13        67.27 o                         
   0   4   1      11909.94      12112.59        77.46 o                         
   2   4   1         37.09         50.60        19.98 o                         
   4   4   1      19525.11      19107.82       122.36 o                         
   6   4   1      16121.09      16234.08       122.71 o                         
   8   4   1       5840.89       6006.58        60.32 o                         
  10   4   1       6464.21       6469.22        91.00 o                         
 -11   5   1       3812.01       4131.84       108.80 o                         
  -9   5   1       5872.51       5878.55       162.37 o                         
  -7   5   1       4904.57       4958.68        47.93 o                         
  -5   5   1        826.67        757.33        52.67 o                         
  -3   5   1        855.39        745.92        12.44 o                         
  -1   5   1      20190.85      19968.94       124.86 o                         
   1   5   1      49464.73      50174.54       301.52 o                         
   3   5   1      22210.30      21500.94       129.75 o                         
   5   5   1       7302.98       7154.83        68.51 o                         
   7   5   1       1576.99       1566.19        32.10 o                         
   9   5   1        240.09        304.46        59.38 o                         
  11   5   1       1484.89       1608.23        66.24 o                         
 -10   6   1        156.40        141.58        26.56 o                         
  -8   6   1       2003.59       1971.05        68.15 o                         
  -6   6   1       6383.24       6344.85        91.40 o                         
  -4   6   1      21938.71      21518.18       165.83 o                         
  -2   6   1      19276.43      19228.56       124.63 o                         
   0   6   1        438.15        579.93        19.39 o                         
   2   6   1        902.38       1038.14        32.12 o                         
   4   6   1       3036.42       3125.63        81.68 o                         
   6   6   1      17497.29      17218.99       207.74 o                         
   8   6   1       9351.53       9156.81       108.30 o                         
  10   6   1       1115.74       1355.24        99.02 o                         
  -9   7   1       4162.30       4272.11        68.93 o                         
  -7   7   1        472.58        465.95        22.11 o                         
  -5   7   1       1195.10       1180.58        44.30 o                         
  -3   7   1        394.68        438.07        12.47 o                         
  -1   7   1      10449.72      10765.65        85.74 o                         
   1   7   1       6061.89       6149.13        65.62 o                         
   3   7   1      17006.09      17446.02       132.80 o                         
   5   7   1       1508.13       1576.63        53.57 o                         
   7   7   1        125.66        107.70        30.87 o                         
   9   7   1        335.28        233.33        47.23 o                         
  -8   8   1         38.14        106.70        23.09 o                         
  -6   8   1       4073.41       3962.25        75.99 o                         
  -4   8   1       1792.38       1621.98        26.89 o                         
  -2   8   1       2123.53       2080.56        37.50 o                         
   0   8   1       2357.02       2405.68        39.24 o                         
   2   8   1        403.26        410.33        27.51 o                         
   4   8   1       2553.26       2499.40        35.34 o                         
   6   8   1       1299.63       1238.25        30.07 o                         
   8   8   1       2105.91       1985.39       100.12 o                         
  -9   9   1         50.29         48.42        26.15 o                         
  -7   9   1        222.07        219.85        39.97 o                         
  -5   9   1          0.74          4.36        16.15 o                         
  -3   9   1        179.58        198.90        14.17 o                         
  -1   9   1         68.99         31.54        17.71 o                         
   1   9   1        787.79        787.01        42.14 o                         
   3   9   1        178.88        113.43        13.62 o                         
   5   9   1       1431.49       1398.17        30.80 o                         
   7   9   1          3.23         -9.14        19.81 o                         
  -8  10   1         15.97          0.00        25.43 o                         
  -6  10   1        219.06        172.74        30.23 o                         
  -4  10   1         14.71          5.03        16.56 o                         
  -2  10   1         13.47         22.21        18.96 o                         
   0  10   1         98.61         84.83        20.03 o                         
   2  10   1         87.14         91.32        25.25 o                         
   4  10   1         10.46          3.07        24.02 o                         
   6  10   1        281.08        258.35        22.05 o                         
  -5  11   1        102.13        109.31        21.99 o                         
  -3  11   1         64.71         70.23        22.43 o                         
  -1  11   1       3536.61       3460.14        55.09 o                         
   1  11   1       1751.12       1634.85        40.64 o                         
   3  11   1       1634.38       1637.61        72.10 o                         
   5  11   1        714.74        787.21        48.61 o                         
  -4  12   1       2799.15       2894.26       193.93 o                         
  -2  12   1       1309.35       1448.36        43.58 o                         
   0  12   1        285.49        240.53        29.62 o                         
   2  12   1          0.78          1.01        25.35 o                         
   4  12   1        632.34        683.44        36.47 o                         
  -1  13   1        779.22        867.52        53.95 o                         
   1  13   1       7171.27       7347.17       122.71 o                         
 -12   0   2       1184.05       1111.28        94.15 o                         
 -10   0   2       5671.75       5707.59        85.53 o                         
  -8   0   2      13092.52      12765.62       143.78 o                         
  -6   0   2      32967.70      31729.52       298.81 o                         
  -4   0   2       5100.48       4955.42        62.47 o                         
  -2   0   2      10163.83      10287.06        99.33 o                         
   0   0   2       2422.58       2481.19        20.57 o                         
   2   0   2     232579.84     198287.91      4377.53 o                         
   4   0   2      19274.21      18847.78       130.90 o                         
   6   0   2      29089.38      29330.14       377.44 o                         
   8   0   2       2543.01       2636.47        50.61 o                         
  10   0   2        236.43        199.24        27.48 o                         
  12   0   2       1781.91       1739.05        71.93 o                         
 -11   1   2       4311.01       4194.96        58.17 o                         
  -9   1   2        520.10        481.00        32.33 o                         
  -7   1   2        206.57        211.36        18.13 o                         
  -5   1   2      16128.89      15951.10        92.13 o                         
  -3   1   2      22393.94      22132.06       117.89 o                         
  -1   1   2      10046.84      10240.41        54.24 o                         
   1   1   2       9686.55       9716.22        61.36 o                         
   3   1   2        302.99        332.20         7.54 o                         
   5   1   2       4119.11       4100.08        28.63 o                         
   7   1   2       7448.06       7452.81        87.45 o                         
   9   1   2       6189.91       6110.14        61.51 o                         
  11   1   2       1987.23       2147.34        64.74 o                         
 -12   2   2        998.18        933.22        45.50 o                         
 -10   2   2       4443.46       4317.52        56.22 o                         
  -8   2   2      10339.20      10176.36        84.43 o                         
  -6   2   2       6514.97       6456.63        44.18 o                         
  -4   2   2       8831.67       8945.67        53.51 o                         
  -2   2   2        401.07        463.75         7.01 o                         
   0   2   2      45456.84      43919.70       436.00 o                         
   2   2   2      38285.91      38204.90       229.90 o                         
   4   2   2      39247.82      40239.01       217.50 o                         
   6   2   2       9266.81       9506.59        82.32 o                         
   8   2   2       2917.24       2924.41        39.58 o                         
  10   2   2        132.36        109.97        19.90 o                         
 -11   3   2        985.23        929.61        43.06 o                         
  -9   3   2        633.53        690.92        25.09 o                         
  -7   3   2        122.24        112.13        18.63 o                         
  -5   3   2       4102.78       3931.37        29.82 o                         
  -3   3   2       3557.00       3315.06        26.39 o                         
  -1   3   2      13063.60      13370.71       128.81 o                         
   1   3   2         68.64        110.13         8.31 o                         
   3   3   2        147.55        108.25         9.79 o                         
   5   3   2        478.37        443.95        10.62 o                         
   7   3   2        895.07        821.91        21.60 o                         
   9   3   2       1789.87       1800.10        46.81 o                         
  11   3   2        520.02        505.53        27.52 o                         
 -10   4   2        126.23        164.96        35.89 o                         
  -8   4   2       1697.52       1676.47        30.65 o                         
  -6   4   2        801.52        872.58        17.01 o                         
  -4   4   2       1117.11       1135.90        13.23 o                         
  -2   4   2        540.66        643.76        38.75 o                         
   0   4   2       2852.53       3029.86        24.85 o                         
   2   4   2         80.12         96.20         5.84 o                         
   4   4   2      19045.93      19915.86       113.88 o                         
   6   4   2       2860.69       2861.79        32.56 o                         
   8   4   2        386.72        365.74        16.95 o                         
  10   4   2         41.93         50.00        25.75 o                         
 -11   5   2         16.51        -17.71        44.99 o                         
  -9   5   2          0.24         31.67        23.45 o                         
  -7   5   2        838.75        851.89        20.31 o                         
  -5   5   2       4530.37       4658.90        36.87 o                         
  -3   5   2          1.84         -5.13         5.20 o                         
  -1   5   2         35.93         70.03         4.56 o                         
   1   5   2        853.85        875.06        29.41 o                         
   3   5   2       1269.19       1376.58        28.30 o                         
   5   5   2       1024.14       1060.16        27.53 o                         
   7   5   2       1134.65       1048.69        32.44 o                         
   9   5   2        798.76        719.44        35.15 o                         
  11   5   2        210.59        220.14        32.08 o                         
 -10   6   2        429.05        344.62        71.93 o                         
  -8   6   2       2815.67       2822.89        50.58 o                         
  -6   6   2        571.82        593.23        20.62 o                         
  -4   6   2        385.96        413.39        12.14 o                         
  -2   6   2        198.67        226.89        18.13 o                         
   0   6   2        902.79        904.83        18.95 o                         
   2   6   2        501.34        350.09        15.24 o                         
   4   6   2       4526.09       4641.40        49.29 o                         
   6   6   2        173.72        143.79        21.59 o                         
   8   6   2         57.65         74.89        22.63 o                         
  10   6   2        414.72        309.88        32.02 o                         
  -9   7   2         20.03         24.18        64.11 o                         
  -7   7   2        215.81        186.06        18.46 o                         
  -5   7   2        616.84        608.43        19.26 o                         
  -3   7   2      10872.90      10849.06        83.21 o                         
  -1   7   2      16501.58      16630.21       110.49 o                         
   1   7   2       3071.89       3151.87        48.07 o                         
   3   7   2        725.90        767.43        44.37 o                         
   5   7   2        400.55        344.16        26.44 o                         
   7   7   2       2984.23       2940.01        45.66 o                         
   9   7   2       4983.96       5109.38        79.68 o                         
  -8   8   2       6282.97       6359.71        81.46 o                         
  -6   8   2       3870.89       3885.83        49.73 o                         
  -4   8   2       1659.45       1742.62        61.88 o                         
  -2   8   2       1020.88       1014.35        33.75 o                         
   0   8   2       2841.92       2893.08        50.08 o                         
   2   8   2       7323.09       7225.20        82.39 o                         
   4   8   2       7404.29       7292.60        92.45 o                         
   6   8   2       8141.14       7926.82        99.79 o                         
   8   8   2         19.53          6.91        23.35 o                         
  -9   9   2       1217.27       1219.73        65.58 o                         
  -7   9   2        653.41        678.22        27.17 o                         
  -5   9   2       3334.56       3364.85       113.88 o                         
  -3   9   2       9721.90       9756.36        91.40 o                         
  -1   9   2      11979.59      11669.29       138.03 o                         
   1   9   2       3263.03       3372.41        50.84 o                         
   3   9   2       1243.83       1231.71        33.40 o                         
   5   9   2       4923.55       4954.85        58.18 o                         
   7   9   2       4274.87       4370.25        68.48 o                         
  -8  10   2       2191.99       2317.14        62.95 o                         
  -6  10   2       4751.69       4829.75       150.47 o                         
  -4  10   2        965.67       1045.05        31.45 o                         
  -2  10   2          6.61         16.84        18.54 o                         
   0  10   2       7530.61       7421.60       112.07 o                         
   2  10   2       4541.87       4642.40        65.32 o                         
   4  10   2       6958.32       6935.77        71.65 o                         
   6  10   2       1806.67       1788.88        38.75 o                         
  -5  11   2       1877.73       2059.35        93.07 o                         
  -3  11   2       3150.69       3408.24        49.45 o                         
  -1  11   2       4979.76       5048.14        67.18 o                         
   1  11   2       3709.20       3445.70        63.10 o                         
   3  11   2         16.74         15.19        23.85 o                         
   5  11   2        382.36        440.37        25.03 o                         
  -4  12   2        136.04        161.96        20.92 o                         
  -2  12   2        242.29        224.02        61.89 o                         
   0  12   2        533.46        537.50        61.07 o                         
   2  12   2       2346.87       2366.84        49.95 o                         
   4  12   2       1610.10       1700.48       152.97 o                         
  -1  13   2         30.18         62.13        27.95 o                         
 -11   1   3       1428.70       1457.43        39.74 o                         
  -9   1   3        197.37        227.01        30.75 o                         
  -7   1   3        664.87        635.52        17.83 o                         
  -5   1   3       8619.79       8805.77        54.65 o                         
  -3   1   3       2024.37       1977.50        16.93 o                         
  -1   1   3       2212.19       2449.57        15.79 o                         
   1   1   3         47.78         55.04         3.28 o                         
   3   1   3         41.65         80.31         7.49 o                         
   5   1   3      11815.46      12456.66        70.18 o                         
   7   1   3        729.39        723.81        16.92 o                         
   9   1   3         57.92         56.89        17.61 o                         
  11   1   3         40.16         21.82        38.24 o                         
 -12   2   3       1349.04       1345.93        44.47 o                         
 -10   2   3       2701.19       2594.09       158.70 o                         
  -8   2   3       1567.55       1555.56        25.91 o                         
  -6   2   3          3.68          6.99         6.76 o                         
  -4   2   3       6712.79       6830.51        42.86 o                         
  -2   2   3       8878.97       9000.40        49.88 o                         
   0   2   3      13600.98      14073.40        85.60 o                         
   2   2   3      18867.07      19164.74       126.63 o                         
   4   2   3       3720.20       4139.09        35.95 o                         
   6   2   3         26.46         59.10         9.88 o                         
   8   2   3       1451.35       1416.52        25.58 o                         
  10   2   3       4115.53       4049.63        86.42 o                         
 -11   3   3        159.17        175.48        24.12 o                         
  -9   3   3       7398.95       7574.06        76.55 o                         
  -7   3   3       9561.40       9217.89        75.69 o                         
  -5   3   3      21073.06      21176.18       117.52 o                         
  -3   3   3       5017.09       5078.80        31.36 o                         
  -1   3   3       4974.87       4971.75        33.91 o                         
   1   3   3       2062.84       2050.04        23.69 o                         
   3   3   3      23195.87      23266.32       128.60 o                         
   5   3   3      15179.28      15149.20        90.78 o                         
   7   3   3       7277.88       7305.12       105.78 o                         
   9   3   3       2260.71       2287.97        41.22 o                         
  11   3   3          0.32         51.80        21.41 o                         
 -12   4   3       4811.75       4947.41       163.81 o                         
 -10   4   3       4473.76       4585.55        72.58 o                         
  -8   4   3       2249.08       2232.95        53.71 o                         
  -6   4   3         13.45          8.49        15.37 o                         
  -4   4   3       8216.88       8104.30        48.88 o                         
  -2   4   3      39554.89      39703.57       312.97 o                         
   0   4   3      15513.05      14860.86        96.93 o                         
   2   4   3      14175.43      14189.34        96.35 o                         
   4   4   3       2675.32       2658.37        37.39 o                         
   6   4   3       2655.71       2708.63        35.32 o                         
   8   4   3       6300.28       6192.92       122.15 o                         
  10   4   3       4410.77       4328.64       118.67 o                         
 -11   5   3        205.11        237.62        71.93 o                         
  -9   5   3       5156.67       5281.62        60.56 o                         
  -7   5   3      13070.99      13033.51       117.50 o                         
  -5   5   3      20759.46      20657.56       130.05 o                         
  -3   5   3      16900.76      16966.54       137.42 o                         
  -1   5   3        363.12        359.63        11.97 o                         
   1   5   3       6499.58       6595.22        49.82 o                         
   3   5   3      12517.19      12437.55        99.00 o                         
   5   5   3      13190.01      12866.12       112.23 o                         
   7   5   3      13150.50      13043.73       113.34 o                         
   9   5   3       2949.80       2891.43        45.95 o                         
 -10   6   3       3836.93       3906.66       194.64 o                         
  -8   6   3       2678.65       2626.72        49.08 o                         
  -6   6   3       2673.74       2639.68        37.37 o                         
  -4   6   3       2107.13       2177.98        23.70 o                         
  -2   6   3       9895.76       9554.00        83.28 o                         
   0   6   3      32458.89      32033.92       218.13 o                         
   2   6   3       5311.30       5096.33        46.93 o                         
   4   6   3       1302.31       1283.28        45.61 o                         
   6   6   3       1967.58       1903.19        98.96 o                         
   8   6   3       5169.85       4888.01        91.26 o                         
  10   6   3       2863.58       2975.95        95.36 o                         
  -9   7   3        621.57        629.40        33.66 o                         
  -7   7   3       9078.92       9187.80        88.06 o                         
  -5   7   3       4710.39       4744.73        71.57 o                         
  -3   7   3       5937.70       5796.04        76.46 o                         
  -1   7   3       1018.13       1089.53        15.92 o                         
   1   7   3       2597.89       2650.58        46.02 o                         
   3   7   3       3015.79       3138.84        65.78 o                         
   5   7   3       9159.49       9288.88        88.41 o                         
   7   7   3       2072.73       2083.85        72.36 o                         
   9   7   3       1637.53       1494.79        48.30 o                         
 -10   8   3        712.71        817.62        38.81 o                         
  -8   8   3         14.53        -10.22        25.24 o                         
  -6   8   3        883.59        874.91        40.61 o                         
  -4   8   3       3080.44       3078.50        84.66 o                         
  -2   8   3       5179.89       5173.73        45.68 o                         
   0   8   3       1742.14       1736.54        34.05 o                         
   2   8   3        453.37        418.75        21.83 o                         
   4   8   3        374.51        347.98        35.64 o                         
   6   8   3         93.79         79.22        23.37 o                         
   8   8   3       1417.22       1251.76        72.27 o                         
  -9   9   3        255.34        313.09        29.92 o                         
  -7   9   3        246.48        254.77        22.90 o                         
  -5   9   3         19.62         -2.89        16.49 o                         
  -3   9   3        146.86        171.01        26.77 o                         
  -1   9   3        404.88        411.79        20.53 o                         
   1   9   3        451.72        387.85        26.57 o                         
   3   9   3       1225.58       1169.52        34.84 o                         
   5   9   3          6.13         -2.25        17.36 o                         
   7   9   3        397.64        385.50        25.73 o                         
  -8  10   3         10.12         22.33        41.61 o                         
  -6  10   3         36.11         67.47        35.12 o                         
  -4  10   3         37.69         25.34        15.10 o                         
  -2  10   3        306.49        279.12        22.37 o                         
   0  10   3        138.31        131.50        24.22 o                         
   2  10   3          4.55         18.98        27.48 o                         
   4  10   3        473.75        476.84        21.82 o                         
   6  10   3         58.48         15.09        23.03 o                         
  -5  11   3        161.03        158.10        21.07 o                         
  -3  11   3        203.83        217.99        28.09 o                         
  -1  11   3        408.38        427.13        24.13 o                         
   1  11   3       1402.16       1302.12        98.63 o                         
   3  11   3       1849.05       1810.49        59.10 o                         
   5  11   3       1056.84       1109.55        37.75 o                         
  -4  12   3        710.46        678.38        76.74 o                         
  -2  12   3       2387.29       2393.15       121.26 o                         
   0  12   3       1322.57       1369.43        40.79 o                         
   2  12   3       1551.56       1517.77       112.01 o                         
   4  12   3        179.64        225.30        68.56 o                         
 -12   0   4        105.89        129.35        29.38 o                         
 -10   0   4         69.67         60.31        46.62 o                         
  -8   0   4      11728.54      11474.97       130.78 o                         
  -6   0   4      11232.69      11169.01       224.53 o                         
  -4   0   4      44940.34      44818.53       415.99 o                         
  -2   0   4      60289.60      59007.17       972.41 o                         
   0   0   4       1086.39       1149.00        12.07 o                         
   2   0   4       1532.01       1478.46        18.87 o                         
   4   0   4      26726.17      26619.04       181.18 o                         
   6   0   4       5946.61       6053.52        61.36 o                         
   8   0   4      23637.95      23644.37       246.69 o                         
  10   0   4       2835.51       2809.71        75.64 o                         
 -11   1   4       9578.82       9443.76       122.28 o                         
  -9   1   4      12402.45      12222.79       141.97 o                         
  -7   1   4       7998.79       7913.22        59.33 o                         
  -5   1   4       5159.07       5379.52        33.57 o                         
  -3   1   4      11025.66      11360.40        64.05 o                         
  -1   1   4      23984.58      23837.76       152.74 o                         
   1   1   4      31457.84      31057.91       137.35 o                         
   3   1   4      29907.05      29405.81       139.27 o                         
   5   1   4       3032.58       2953.49        21.56 o                         
   7   1   4        432.18        436.12        19.60 o                         
   9   1   4       1343.12       1292.18        31.38 o                         
  11   1   4       2204.69       2207.08        91.64 o                         
 -12   2   4         69.15         93.64        28.55 o                         
 -10   2   4        828.61        860.66        33.59 o                         
  -8   2   4       1855.18       1756.86        27.58 o                         
  -6   2   4      19574.44      19662.96       113.50 o                         
  -4   2   4      19777.95      19480.00       106.73 o                         
  -2   2   4       4148.79       4108.10        25.65 o                         
   0   2   4      14321.59      14800.77        74.95 o                         
   2   2   4        154.14        173.68         6.11 o                         
   4   2   4      11452.85      11541.37        64.57 o                         
   6   2   4      17072.27      17171.92       103.50 o                         
   8   2   4       3480.34       3582.70        81.76 o                         
  10   2   4       2962.57       2983.09        72.67 o                         
 -11   3   4       1815.87       1918.64        41.11 o                         
  -9   3   4       7385.79       7027.40        89.36 o                         
  -7   3   4       3034.08       3014.63        42.42 o                         
  -5   3   4        390.54        435.41        12.93 o                         
  -3   3   4        553.18        508.90         8.32 o                         
  -1   3   4      14511.16      14899.81        79.63 o                         
   1   3   4      20812.64      20969.71       135.95 o                         
   3   3   4         74.46         78.76         7.67 o                         
   5   3   4       2972.09       2918.73        25.84 o                         
   7   3   4        173.53        187.78        15.77 o                         
   9   3   4        851.06        792.43        28.20 o                         
  11   3   4        997.64        917.13        43.42 o                         
 -12   4   4         10.33        -43.97        43.97 o                         
 -10   4   4        496.07        440.41        61.92 o                         
  -8   4   4        274.81        254.71        16.60 o                         
  -6   4   4        595.21        557.01        14.87 o                         
  -4   4   4        297.10        326.01         8.83 o                         
  -2   4   4       7877.20       8190.18        60.74 o                         
   0   4   4        530.26        517.73        10.22 o                         
   2   4   4       3911.97       4049.23        34.13 o                         
   4   4   4        217.77        217.15        12.66 o                         
   6   4   4       2779.72       2829.40        60.71 o                         
   8   4   4       1183.77       1150.33        29.70 o                         
  10   4   4         13.54         34.78        33.69 o                         
 -11   5   4         25.54         25.52        44.71 o                         
  -9   5   4          0.88         50.61        15.95 o                         
  -7   5   4       2437.48       2470.94        34.27 o                         
  -5   5   4       2219.14       2353.00        28.20 o                         
  -3   5   4         17.23         36.70        14.74 o                         
  -1   5   4        541.14        547.26        13.98 o                         
   1   5   4        641.55        754.14        14.92 o                         
   3   5   4        894.02        935.55        30.63 o                         
   5   5   4       1071.15       1095.29        46.27 o                         
   7   5   4          6.32         16.85        15.62 o                         
   9   5   4        312.16        305.60        26.90 o                         
 -10   6   4        303.19        258.81        44.46 o                         
  -8   6   4        298.10        317.79        34.51 o                         
  -6   6   4       6092.56       6132.32        66.95 o                         
  -4   6   4       2494.62       2387.81        41.24 o                         
  -2   6   4       3532.20       3506.22        56.70 o                         
   0   6   4       1004.03        997.15        17.23 o                         
   2   6   4        535.64        529.22        14.57 o                         
   4   6   4       1110.30       1074.16        29.79 o                         
   6   6   4       1626.49       1629.05        70.66 o                         
   8   6   4        164.97        214.34        19.24 o                         
  10   6   4        299.47        329.86        25.52 o                         
  -9   7   4       2091.94       2155.95        49.84 o                         
  -7   7   4       2814.02       2841.79        65.75 o                         
  -5   7   4          5.29          8.26         8.79 o                         
  -3   7   4       2071.38       1996.28        45.67 o                         
  -1   7   4       3049.52       3141.54        28.52 o                         
   1   7   4       4685.90       4580.10        58.51 o                         
   3   7   4       8909.34       9003.09        81.86 o                         
   5   7   4        504.22        542.44        33.04 o                         
   7   7   4          3.28          7.12        18.77 o                         
   9   7   4        886.39        847.38        50.13 o                         
 -10   8   4         60.56         66.53        26.80 o                         
  -8   8   4       4874.00       4814.38       246.47 o                         
  -6   8   4       7652.46       7591.67        78.50 o                         
  -4   8   4       7997.21       7742.25       157.84 o                         
  -2   8   4      16220.13      16141.18       120.27 o                         
   0   8   4        488.32        506.27        21.77 o                         
   2   8   4       1057.71       1035.46        30.17 o                         
   4   8   4       2936.94       3023.33        52.48 o                         
   6   8   4       3867.89       3831.06        60.40 o                         
   8   8   4       4796.38       4870.04        76.77 o                         
  -9   9   4       2490.85       2503.48        54.59 o                         
  -7   9   4       3371.46       3412.30       239.80 o                         
  -5   9   4         15.65         27.20        13.24 o                         
  -3   9   4        248.94        242.05        23.51 o                         
  -1   9   4       5986.31       6078.05        58.41 o                         
   1   9   4      14465.85      14137.94       143.08 o                         
   3   9   4       3315.35       3358.44        56.42 o                         
   5   9   4       2412.86       2325.24        54.36 o                         
   7   9   4         52.06         89.50        27.78 o                         
  -8  10   4       1533.67       1512.05       146.96 o                         
  -6  10   4       6682.51       7010.04       157.23 o                         
  -4  10   4      15255.15      15395.78       577.83 o                         
  -2  10   4       2391.12       2406.21        55.88 o                         
   0  10   4       1722.25       1700.74        87.33 o                         
   2  10   4        457.11        470.29        33.59 o                         
   4  10   4       1998.99       2025.12        66.26 o                         
   6  10   4       5196.22       5495.96        91.68 o                         
  -5  11   4        104.54        123.60        32.62 o                         
  -3  11   4        143.14        159.55        35.98 o                         
  -1  11   4       2369.23       2473.91        49.39 o                         
   1  11   4       4057.92       4041.56        63.15 o                         
   3  11   4       4779.19       4611.84       153.90 o                         
   5  11   4        581.54        612.07        54.01 o                         
  -4  12   4       2721.80       2927.71        89.99 o                         
  -2  12   4       2093.77       2128.06        82.71 o                         
   0  12   4         72.55         84.85        24.65 o                         
   2  12   4        232.16        283.57        32.06 o                         
 -11   1   5        759.69        731.61        39.80 o                         
  -9   1   5       1112.85       1180.23        26.38 o                         
  -7   1   5        204.69        168.39        20.79 o                         
  -5   1   5       1324.32       1354.84        15.27 o                         
  -3   1   5       3765.50       4090.38        27.35 o                         
  -1   1   5      11108.37      11225.50        63.67 o                         
   1   1   5      10275.87      10742.62        53.49 o                         
   3   1   5       3176.02       3397.42        23.78 o                         
   5   1   5        176.63        169.41        10.52 o                         
   7   1   5        473.64        469.63        15.28 o                         
   9   1   5        424.02        397.53        27.18 o                         
  11   1   5        773.32        702.88        35.52 o                         
 -12   2   5         19.35          9.49        27.49 o                         
 -10   2   5       2580.36       2557.50        37.77 o                         
  -8   2   5       7722.23       7884.91        68.60 o                         
  -6   2   5       4798.01       4690.08        60.14 o                         
  -4   2   5       3518.34       3538.59        46.34 o                         
  -2   2   5       7350.35       7976.70        46.14 o                         
   0   2   5       6219.94       6237.60        35.04 o                         
   2   2   5       1049.47        918.99        15.27 o                         
   4   2   5      19593.14      19589.86       105.86 o                         
   6   2   5       1551.38       1469.37        27.19 o                         
   8   2   5         27.84         46.30        13.17 o                         
  10   2   5        551.04        505.61        40.31 o                         
 -11   3   5        617.13        666.05       101.99 o                         
  -9   3   5          1.59        -23.31        25.35 o                         
  -7   3   5       4595.23       4750.71        62.29 o                         
  -5   3   5       6164.95       6038.52        41.47 o                         
  -3   3   5      60629.24      60467.56       311.56 o                         
  -1   3   5      24819.08      25548.34       135.89 o                         
   1   3   5       4312.56       4193.96        32.42 o                         
   3   3   5       2465.72       2528.77        28.65 o                         
   5   3   5       2597.11       2632.77        43.38 o                         
   7   3   5       8549.35       8457.36        72.19 o                         
   9   3   5       3585.57       3749.91        72.08 o                         
  11   3   5       1322.73       1291.85       122.98 o                         
 -12   4   5       2234.11       2239.48       171.31 o                         
 -10   4   5       5761.21       5680.75        83.26 o                         
  -8   4   5      11193.39      11197.83       103.42 o                         
  -6   4   5      10008.35       9980.88        68.38 o                         
  -4   4   5        387.06        271.32         7.32 o                         
  -2   4   5         45.96         67.72         6.29 o                         
   0   4   5      14015.59      14086.49        94.43 o                         
   2   4   5      33137.68      32747.41       217.94 o                         
   4   4   5      13695.50      13382.57        99.21 o                         
   6   4   5       1511.60       1507.08        36.47 o                         
   8   4   5        485.41        482.10        51.61 o                         
  10   4   5        644.83        562.98        36.07 o                         
 -11   5   5       1251.34       1298.06       111.07 o                         
  -9   5   5        607.14        582.02        29.01 o                         
  -7   5   5       5958.34       5917.86        78.24 o                         
  -5   5   5      19994.24      20034.27       125.84 o                         
  -3   5   5      27756.50      27844.89       190.10 o                         
  -1   5   5      27829.13      27711.22       175.34 o                         
   1   5   5      11400.62      11429.61        81.10 o                         
   3   5   5        106.12        102.17        18.86 o                         
   5   5   5       2608.24       2608.65        36.75 o                         
   7   5   5       5653.02       5662.41        56.85 o                         
   9   5   5       6454.22       6399.80       147.19 o                         
 -10   6   5       5598.82       5643.68       118.48 o                         
  -8   6   5       3770.33       3695.25        57.15 o                         
  -6   6   5       8468.73       8467.05        76.35 o                         
  -4   6   5       1107.38       1169.82        46.84 o                         
  -2   6   5        639.84        672.90        22.23 o                         
   0   6   5      11569.85      11362.88        79.72 o                         
   2   6   5      13174.36      13051.61        94.34 o                         
   4   6   5       6062.86       5899.32        52.44 o                         
   6   6   5       6180.93       5981.51       101.55 o                         
   8   6   5        203.13        192.19        42.04 o                         
  10   6   5        835.33        844.15        48.66 o                         
  -9   7   5         11.05          2.61        22.56 o                         
  -7   7   5        100.05         94.57        18.54 o                         
  -5   7   5      16804.05      16773.80       126.02 o                         
  -3   7   5       5458.40       5404.46       123.43 o                         
  -1   7   5      10467.57      10423.99        72.89 o                         
   1   7   5       8904.64       8828.35        78.34 o                         
   3   7   5         60.31         55.76        13.46 o                         
   5   7   5        664.84        641.89        51.96 o                         
   7   7   5       2357.16       2338.68        42.68 o                         
   9   7   5       1760.43       1824.63        41.64 o                         
 -10   8   5        369.44        398.49        31.93 o                         
  -8   8   5       2680.09       2752.19        58.18 o                         
  -6   8   5         83.82         89.31        20.46 o                         
  -4   8   5        940.69        865.31        47.38 o                         
  -2   8   5        460.71        502.07        25.38 o                         
   0   8   5       1292.17       1270.21        23.24 o                         
   2   8   5       3128.53       3215.98        79.70 o                         
   4   8   5       1086.06       1067.39        27.67 o                         
   6   8   5        236.45        248.55        29.09 o                         
   8   8   5         72.91         63.87        57.29 o                         
  -9   9   5         10.04         11.54        24.65 o                         
  -7   9   5        231.90        252.68        32.63 o                         
  -5   9   5         72.82         63.95        21.29 o                         
  -3   9   5       1170.09       1114.60        33.38 o                         
  -1   9   5       1430.77       1512.62        45.07 o                         
   1   9   5          3.14         12.52        19.40 o                         
   3   9   5        887.03        822.59        43.67 o                         
   5   9   5        159.50        110.37        31.06 o                         
   7   9   5         40.67         26.09        27.57 o                         
  -8  10   5        224.98        215.73        25.13 o                         
  -6  10   5         10.10         26.64        23.51 o                         
  -4  10   5        203.20        246.38        26.16 o                         
  -2  10   5        464.84        463.27        35.10 o                         
   0  10   5        596.30        546.97        27.79 o                         
   2  10   5        535.73        471.04        28.58 o                         
   4  10   5         30.92         15.31        18.32 o                         
   6  10   5         96.86         93.19        23.12 o                         
  -5  11   5       2040.92       2037.41        97.75 o                         
  -3  11   5        923.43        901.81        81.91 o                         
  -1  11   5        554.09        595.83        29.89 o                         
   1  11   5        301.48        310.32        27.04 o                         
   3  11   5         35.19         53.70        26.71 o                         
   5  11   5        250.81        248.57        25.70 o                         
  -4  12   5        700.42        707.31        91.91 o                         
  -2  12   5        452.83        453.25        28.13 o                         
   0  12   5        770.36        751.25        37.85 o                         
   2  12   5       1435.33       1411.71        58.34 o                         
 -12   0   6        330.34        379.94        68.11 o                         
 -10   0   6       5084.21       4833.77        75.51 o                         
  -8   0   6       2105.52       2115.32        52.78 o                         
  -6   0   6      17134.12      17594.25       179.14 o                         
  -4   0   6      14052.55      14152.02       142.03 o                         
  -2   0   6      30956.66      30999.73       427.52 o                         
   0   0   6      31016.92      30335.48       355.20 o                         
   2   0   6      12807.43      12448.39        89.21 o                         
   4   0   6      16729.08      17029.50       122.33 o                         
   6   0   6      10708.56      10749.20       101.08 o                         
   8   0   6       1164.63       1287.83        47.40 o                         
  10   0   6       4103.10       3880.08        95.20 o                         
 -11   1   6       2276.63       2243.03        56.30 o                         
  -9   1   6       9651.12       9545.06        82.59 o                         
  -7   1   6      18495.88      18218.20       133.04 o                         
  -5   1   6      24502.67      25107.23       137.71 o                         
  -3   1   6      38048.76      39766.84       226.22 o                         
  -1   1   6        798.86        877.02        12.02 o                         
   1   1   6      22342.71      22769.74       108.59 o                         
   3   1   6      24564.25      24401.45       118.11 o                         
   5   1   6      18450.56      18495.97       101.86 o                         
   7   1   6       8347.38       8555.20        72.18 o                         
   9   1   6        873.45        964.20        33.99 o                         
  11   1   6        130.37        149.22        27.65 o                         
 -12   2   6       2086.97       2170.86        49.48 o                         
 -10   2   6        894.05        883.37        33.43 o                         
  -8   2   6        294.27        309.66        15.14 o                         
  -6   2   6         90.76         98.86        11.32 o                         
  -4   2   6      12315.53      12776.02        73.84 o                         
  -2   2   6      23345.43      23019.51       122.90 o                         
   0   2   6      16189.25      15986.32        87.84 o                         
   2   2   6       7776.47       7843.39        50.07 o                         
   4   2   6        208.29        218.42         6.78 o                         
   6   2   6        148.59        153.43        11.05 o                         
   8   2   6       3460.55       3517.13        58.72 o                         
  10   2   6       2141.52       2263.69        88.77 o                         
 -11   3   6        109.45         95.11        39.11 o                         
  -9   3   6       2534.31       2596.34        49.88 o                         
  -7   3   6      16508.51      16767.78       124.03 o                         
  -5   3   6       9044.25       9022.08        56.38 o                         
  -3   3   6       1110.66       1232.80        19.04 o                         
  -1   3   6         85.03        101.42         4.90 o                         
   1   3   6        482.42        511.34         9.71 o                         
   3   3   6      14748.89      14900.87       110.61 o                         
   5   3   6       7737.24       7722.73        91.39 o                         
   7   3   6       2452.04       2460.28        32.35 o                         
   9   3   6         24.61         44.34        36.88 o                         
 -12   4   6        515.40        563.18        38.30 o                         
 -10   4   6        280.45        213.60        26.98 o                         
  -8   4   6        257.40        249.89        16.93 o                         
  -6   4   6         49.04         39.82         9.65 o                         
  -4   4   6       1374.39       1307.56        27.93 o                         
  -2   4   6        784.61        940.05        13.87 o                         
   0   4   6       2787.63       2896.61        24.26 o                         
   2   4   6        919.84        959.97        27.20 o                         
   4   4   6        738.15        815.48        30.10 o                         
   6   4   6        230.70        243.44        16.83 o                         
   8   4   6         38.48         21.76        17.90 o                         
  10   4   6        147.20        161.12        30.11 o                         
 -11   5   6         27.44         44.21        26.56 o                         
  -9   5   6         42.30         51.57        44.07 o                         
  -7   5   6          7.62        -12.52        12.52 o                         
  -5   5   6       3455.52       3595.74        30.02 o                         
  -3   5   6       1120.54       1292.43        22.30 o                         
  -1   5   6        588.61        664.97        16.93 o                         
   1   5   6        308.77        320.66        10.61 o                         
   3   5   6         65.20         92.53        11.11 o                         
   5   5   6         64.96         64.39        17.01 o                         
   7   5   6         53.43         32.97        14.87 o                         
   9   5   6        124.81        106.44        27.98 o                         
 -10   6   6        886.22        877.49       122.71 o                         
  -8   6   6         65.16         45.32        18.88 o                         
  -6   6   6         49.02         42.66        13.00 o                         
  -4   6   6       7819.27       8014.03       184.50 o                         
  -2   6   6       3157.43       3013.29        28.61 o                         
   0   6   6       8130.93       8202.25        61.69 o                         
   2   6   6       4116.01       4127.75        37.41 o                         
   4   6   6         63.47         78.59        19.40 o                         
   6   6   6        165.32        150.86        19.81 o                         
   8   6   6        518.50        529.33        26.09 o                         
  -9   7   6        661.60        658.37        29.74 o                         
  -7   7   6       3257.86       3223.43       109.90 o                         
  -5   7   6       3128.95       3214.80        57.57 o                         
  -3   7   6        486.46        452.21        22.07 o                         
  -1   7   6        112.23         99.25        18.50 o                         
   1   7   6       1701.94       1735.88        31.21 o                         
   3   7   6       1301.09       1360.24        42.09 o                         
   5   7   6       4118.71       4103.84        44.49 o                         
   7   7   6       1704.34       1663.20        45.73 o                         
   9   7   6        329.78        262.86        26.05 o                         
  -8   8   6        313.36        382.22        33.85 o                         
  -6   8   6       1180.58       1222.83        29.01 o                         
  -4   8   6       5443.65       5183.28       100.74 o                         
  -2   8   6      14628.00      14410.81       109.01 o                         
   0   8   6      22911.08      23043.92       191.29 o                         
   2   8   6       3512.32       3390.66        56.49 o                         
   4   8   6        542.41        566.19        44.14 o                         
   6   8   6        778.18        777.48        44.74 o                         
   8   8   6       1122.38       1212.39        59.82 o                         
  -9   9   6       1431.62       1515.89        43.96 o                         
  -7   9   6       4941.55       5017.19       137.39 o                         
  -5   9   6       7771.82       7667.84       134.82 o                         
  -3   9   6         83.39         71.95        19.65 o                         
  -1   9   6        301.16        283.69        16.60 o                         
   1   9   6        415.43        429.49        40.61 o                         
   3   9   6      10205.53      10092.05       120.92 o                         
   5   9   6       3817.29       3604.49        51.94 o                         
   7   9   6       2015.99       2067.43        77.18 o                         
  -8  10   6        186.61        205.85        23.84 o                         
  -6  10   6        349.14        292.93        58.57 o                         
  -4  10   6       5184.23       5282.06       179.85 o                         
  -2  10   6      17263.92      17188.99       151.54 o                         
   0  10   6       7293.83       7180.37        86.64 o                         
   2  10   6       5615.40       5564.44       124.59 o                         
   4  10   6        156.50        179.73        29.44 o                         
   6  10   6         18.03          5.38        28.87 o                         
  -5  11   6       1037.14       1137.96        71.87 o                         
  -3  11   6       2828.45       2881.38       116.92 o                         
  -1  11   6          0.24         10.02        26.87 o                         
   1  11   6       2409.84       2469.30        95.27 o                         
   3  11   6       1194.44       1281.15        65.69 o                         
   5  11   6       2626.95       2432.63        79.80 o                         
  -4  12   6       3031.23       3151.91        71.93 o                         
  -2  12   6       1916.05       1977.64        42.31 o                         
   0  12   6       2585.92       2653.37        69.90 o                         
   2  12   6       2365.70       2308.60        54.60 o                         
 -11   1   7        883.77        868.30        32.13 o                         
  -9   1   7        335.15        332.40        17.18 o                         
  -7   1   7        107.45        112.16        10.94 o                         
  -5   1   7       1689.96       1846.00        18.12 o                         
  -3   1   7       9780.34      10483.25        61.16 o                         
  -1   1   7       4998.37       5300.58        34.11 o                         
   1   1   7       2471.20       2568.70        18.70 o                         
   3   1   7       4565.29       4687.83        29.64 o                         
   5   1   7         61.49         53.26        16.05 o                         
   7   1   7        153.07        161.53        13.92 o                         
   9   1   7        498.39        504.53        75.54 o                         
 -12   2   7         14.80          2.62        30.73 o                         
 -10   2   7       1100.84       1049.18        27.38 o                         
  -8   2   7       6740.02       6683.76        60.73 o                         
  -6   2   7      10123.22      10301.73        80.02 o                         
  -4   2   7       1280.09       1080.18        13.40 o                         
  -2   2   7       9964.32       9932.92        57.68 o                         
   0   2   7         13.78         15.56         4.21 o                         
   2   2   7       2018.07       2019.30        34.70 o                         
   4   2   7       2121.12       2002.00        28.67 o                         
   6   2   7      10717.22      11083.43       130.09 o                         
   8   2   7       1019.82       1054.52        37.35 o                         
  10   2   7        269.89        222.94        39.49 o                         
 -11   3   7       6299.56       6332.33        92.42 o                         
  -9   3   7       4604.89       4566.89       103.21 o                         
  -7   3   7       1451.23       1541.02        24.54 o                         
  -5   3   7       1806.57       1880.49        31.31 o                         
  -3   3   7        130.62        132.95         9.43 o                         
  -1   3   7      58896.91      59864.70       326.62 o                         
   1   3   7      36323.08      36996.76       192.87 o                         
   3   3   7       6407.17       6139.85        52.36 o                         
   5   3   7       2443.89       2471.27        42.42 o                         
   7   3   7        195.60        217.24        19.12 o                         
   9   3   7       1298.87       1218.65        60.35 o                         
 -12   4   7        721.75        668.15        39.87 o                         
 -10   4   7       1235.52       1160.84        41.37 o                         
  -8   4   7       1256.38       1275.05        84.11 o                         
  -6   4   7      16090.45      16090.01       109.96 o                         
  -4   4   7      27723.56      27683.88       149.39 o                         
  -2   4   7       1541.24       1202.02        14.69 o                         
   0   4   7       1114.55       1253.14        17.54 o                         
   2   4   7       1210.48       1150.35        26.89 o                         
   4   4   7      12182.12      11797.59       135.10 o                         
   6   4   7      10710.01      10706.65        89.48 o                         
   8   4   7       3556.20       3616.81       110.58 o                         
  10   4   7       1195.72       1144.86        75.23 o                         
 -11   5   7       4018.57       4333.51        73.90 o                         
  -9   5   7       7258.98       7414.25       130.90 o                         
  -7   5   7       4470.18       4437.11        49.50 o                         
  -5   5   7       1159.08       1072.15        23.97 o                         
  -3   5   7      13341.19      13464.29        87.60 o                         
  -1   5   7      21396.56      21664.97       170.47 o                         
   1   5   7      23444.37      23282.29       253.91 o                         
   3   5   7      21171.21      20785.15       160.84 o                         
   5   5   7       5298.26       5213.59        51.35 o                         
   7   5   7        481.96        452.29        48.28 o                         
   9   5   7       1220.58       1225.26       106.66 o                         
 -10   6   7        191.75        178.06        40.27 o                         
  -8   6   7       5535.27       5540.73        92.28 o                         
  -6   6   7       2513.75       2372.11        38.03 o                         
  -4   6   7      12246.16      11987.87       133.26 o                         
  -2   6   7       9887.01       9996.27        77.61 o                         
   0   6   7        939.56        906.64        30.26 o                         
   2   6   7       7391.46       7293.52        59.52 o                         
   4   6   7       5767.14       5721.32        72.95 o                         
   6   6   7       2166.60       2248.06        59.26 o                         
   8   6   7       5380.96       5419.43       140.77 o                         
  -9   7   7       2595.46       2658.41        52.30 o                         
  -7   7   7       1276.94       1340.36        55.01 o                         
  -5   7   7        181.02        139.53        30.89 o                         
  -3   7   7      14812.82      14686.51       198.53 o                         
  -1   7   7       2399.43       2396.91        41.03 o                         
   1   7   7      11901.97      11734.08       101.72 o                         
   3   7   7      12907.23      12678.35        97.56 o                         
   5   7   7        364.37        354.37        24.76 o                         
   7   7   7         31.70         27.51        17.37 o                         
  -8   8   7         64.25        108.02        21.65 o                         
  -6   8   7       2896.28       2885.56       162.11 o                         
  -4   8   7        867.09        860.62        31.90 o                         
  -2   8   7       1604.00       1414.53        84.52 o                         
   0   8   7        411.25        377.44        19.34 o                         
   2   8   7         76.99        113.53        15.35 o                         
   4   8   7        877.78        944.86        44.78 o                         
   6   8   7       2190.43       2228.92        57.24 o                         
   8   8   7        286.68        289.14        25.63 o                         
  -9   9   7        198.70        194.97        26.15 o                         
  -7   9   7          3.26          5.34        31.28 o                         
  -5   9   7         17.54         32.77        50.12 o                         
  -3   9   7        530.67        515.09        27.01 o                         
  -1   9   7       2743.11       2670.68        38.35 o                         
   1   9   7       1893.99       1896.07        42.99 o                         
   3   9   7        113.54        132.56        34.81 o                         
   5   9   7        628.21        619.66        27.86 o                         
   7   9   7          0.53         29.40        32.60 o                         
  -6  10   7         29.11         -8.03        24.77 o                         
  -4  10   7        478.30        449.00        41.00 o                         
  -2  10   7        704.45        673.02        25.35 o                         
   0  10   7         77.74        101.27        16.52 o                         
   2  10   7        196.62        190.11        26.59 o                         
   4  10   7          9.51         -1.26        26.21 o                         
   6  10   7        324.46        353.56        37.56 o                         
  -5  11   7        145.59        102.12        39.26 o                         
  -3  11   7        476.66        498.10        30.46 o                         
  -1  11   7        486.95        451.53        21.97 o                         
   1  11   7       1553.96       1635.13        48.25 o                         
   3  11   7        623.07        595.46        53.47 o                         
  -2  12   7        770.48        730.83        27.15 o                         
   0  12   7         95.19         79.05        28.46 o                         
   2  12   7        248.55        193.03        67.20 o                         
 -12   0   8       3423.12       3627.32       103.98 o                         
 -10   0   8       5120.32       5130.07        79.33 o                         
  -8   0   8      16006.02      15453.25       286.38 o                         
  -6   0   8       5256.37       5160.34       125.23 o                         
  -4   0   8        624.85        785.82        25.65 o                         
  -2   0   8        950.14        853.83        19.19 o                         
   0   0   8      36188.63      35254.00       244.62 o                         
   2   0   8      11819.44      11032.85        82.76 o                         
   4   0   8       9796.24      10040.42        79.96 o                         
   6   0   8      17407.46      17520.75       153.65 o                         
   8   0   8       1727.70       1607.89        55.01 o                         
  10   0   8         43.45         -8.46        33.85 o                         
 -11   1   8       2410.09       2326.37        60.71 o                         
  -9   1   8          6.50         -5.75        13.79 o                         
  -7   1   8       3412.87       3224.22        39.27 o                         
  -5   1   8      22557.51      22028.59       153.59 o                         
  -3   1   8      27911.84      28647.62       143.59 o                         
  -1   1   8      41480.54      42079.75       233.27 o                         
   1   1   8       2419.31       2269.68        23.71 o                         
   3   1   8       4070.98       4549.21        29.67 o                         
   5   1   8       8884.10       9056.84        73.71 o                         
   7   1   8       9076.07       9287.30        84.38 o                         
   9   1   8       8983.55       9266.85       117.43 o                         
 -12   2   8       1712.86       1730.81        42.23 o                         
 -10   2   8       3688.91       3708.85        68.44 o                         
  -8   2   8       7397.51       7337.48        77.38 o                         
  -6   2   8       3217.92       3239.75        64.24 o                         
  -4   2   8         47.99         73.18        11.60 o                         
  -2   2   8       4726.87       5015.85        33.49 o                         
   0   2   8       1955.63       1642.74        16.58 o                         
   2   2   8      20217.58      19819.16       104.42 o                         
   4   2   8      10440.14      10252.93        65.76 o                         
   6   2   8        230.38        222.83        34.32 o                         
   8   2   8       1220.26       1175.93        31.70 o                         
  10   2   8        112.05         89.65        35.43 o                         
 -11   3   8        758.18        701.39        36.87 o                         
  -9   3   8        159.33        181.31        20.91 o                         
  -7   3   8       1991.54       1889.31        43.80 o                         
  -5   3   8       5873.19       5918.76        44.49 o                         
  -3   3   8      15527.39      15345.91        86.54 o                         
  -1   3   8       9819.33      10213.31        60.48 o                         
   1   3   8        126.23        108.48         6.05 o                         
   3   3   8        293.15        305.87        18.11 o                         
   5   3   8       4474.55       4728.32        48.05 o                         
   7   3   8       7827.16       7849.06       134.06 o                         
   9   3   8       1633.70       1551.30        90.88 o                         
 -10   4   8       1209.00       1178.42        41.13 o                         
  -8   4   8        289.49        279.57        22.56 o                         
  -6   4   8         42.98         48.75        10.79 o                         
  -4   4   8       2920.94       3027.49        32.30 o                         
  -2   4   8       2609.04       2613.24        26.59 o                         
   0   4   8        494.90        503.64        12.35 o                         
   2   4   8         47.52         51.47        12.46 o                         
   4   4   8         32.97         40.51        15.61 o                         
   6   4   8         93.31         86.82        19.25 o                         
   8   4   8        907.29        771.57        28.39 o                         
 -11   5   8         16.96         30.06        45.77 o                         
  -9   5   8         49.08        -21.01        21.01 o                         
  -7   5   8         83.52         76.72        14.02 o                         
  -5   5   8        536.06        521.37        23.48 o                         
  -3   5   8        273.40        302.38        21.35 o                         
  -1   5   8       2875.27       3109.54        35.14 o                         
   1   5   8       7549.48       7667.83        71.01 o                         
   3   5   8        185.10        193.45        14.49 o                         
   5   5   8        921.33        887.33        31.04 o                         
   7   5   8         18.91         42.61        18.83 o                         
   9   5   8         81.23        108.72        23.39 o                         
 -10   6   8        889.20        849.74        51.38 o                         
  -8   6   8       1642.78       1697.23        42.00 o                         
  -6   6   8       1761.16       1755.69        72.87 o                         
  -4   6   8        880.12        884.14        16.94 o                         
  -2   6   8       3707.41       3802.45        34.58 o                         
   0   6   8       1349.82       1309.21        35.72 o                         
   2   6   8       7823.86       7724.97        96.66 o                         
   4   6   8       3574.70       3483.95        51.72 o                         
   6   6   8        203.12        207.86        20.26 o                         
   8   6   8        193.67        201.16        23.67 o                         
  -9   7   8          2.61         -0.95        21.65 o                         
  -7   7   8        966.36        968.21        30.42 o                         
  -5   7   8       6456.18       6276.00        84.84 o                         
  -3   7   8       1230.69       1290.39        59.43 o                         
  -1   7   8        473.71        438.13        28.67 o                         
   1   7   8       2882.21       2860.90        38.27 o                         
   3   7   8        183.27        184.74        13.40 o                         
   5   7   8       2478.43       2416.80        59.61 o                         
   7   7   8       1419.09       1416.80        38.16 o                         
  -8   8   8       3457.81       3623.01       126.94 o                         
  -6   8   8       2990.07       2951.41       250.70 o                         
  -4   8   8       1860.51       1888.49        86.09 o                         
  -2   8   8       2234.05       2108.59        56.90 o                         
   0   8   8      14621.32      14531.30       122.86 o                         
   2   8   8      11353.26      11269.83       103.77 o                         
   4   8   8       4119.47       4220.83        48.10 o                         
   6   8   8       4591.11       4604.61        53.72 o                         
  -7   9   8        781.35        744.70        46.54 o                         
  -5   9   8       4187.35       4337.22       131.68 o                         
  -3   9   8      10473.13      10199.88       121.72 o                         
  -1   9   8        706.30        710.88        28.10 o                         
   1   9   8        946.01        947.35        34.86 o                         
   3   9   8         21.98         49.42        18.75 o                         
   5   9   8       2880.09       3035.50        85.72 o                         
  -6  10   8       2703.53       2761.78        73.89 o                         
  -4  10   8          6.66         38.69        85.63 o                         
  -2  10   8        583.81        533.00        28.40 o                         
   0  10   8       6251.13       6256.34        67.40 o                         
   2  10   8       9324.42       9320.76       114.53 o                         
   4  10   8       8807.46       8968.30       116.93 o                         
  -5  11   8       1042.67       1056.75        56.59 o                         
  -3  11   8       2770.72       2940.33       107.81 o                         
  -1  11   8       3298.92       3344.81        57.71 o                         
   1  11   8         15.72        -18.52        18.52 o                         
   3  11   8        337.38        313.02        47.64 o                         
  -2  12   8        527.91        556.54        28.74 o                         
   0  12   8       1235.80       1285.54        47.25 o                         
 -11   1   9        613.69        631.15        25.30 o                         
  -9   1   9        756.42        674.39        21.93 o                         
  -7   1   9       2527.72       2486.68        31.28 o                         
  -5   1   9        311.00        350.62        12.33 o                         
  -3   1   9       2949.31       3213.83        27.80 o                         
  -1   1   9         58.45         70.53         8.50 o                         
   1   1   9       5345.97       5470.64        30.95 o                         
   3   1   9       3134.11       3225.11        24.82 o                         
   5   1   9         41.24         55.76        16.53 o                         
   7   1   9        576.76        632.04        22.22 o                         
   9   1   9       1769.66       1754.65        44.80 o                         
 -12   2   9       2847.68       2937.63        68.66 o                         
 -10   2   9        326.71        358.31        27.08 o                         
  -8   2   9       2800.84       2773.91        86.14 o                         
  -6   2   9       3338.75       3373.64        42.97 o                         
  -4   2   9       6758.78       6871.03        44.92 o                         
  -2   2   9       2066.50       1841.95        29.53 o                         
   0   2   9       7717.84       7392.79        44.70 o                         
   2   2   9       2693.25       2718.58        24.76 o                         
   4   2   9        119.66        114.03        16.89 o                         
   6   2   9       2210.69       2229.44        33.81 o                         
   8   2   9       4139.27       4147.01       129.07 o                         
  10   2   9         67.00         42.31        38.08 o                         
 -11   3   9       1418.85       1509.67        65.54 o                         
  -9   3   9       7660.76       7658.45        94.13 o                         
  -7   3   9      10649.22      10534.20        99.14 o                         
  -5   3   9      15413.52      15660.85       117.75 o                         
  -3   3   9        218.90        226.53         8.11 o                         
  -1   3   9         11.76         22.17         6.49 o                         
   1   3   9      14439.54      15053.67        84.87 o                         
   3   3   9      10382.47      10418.52        82.45 o                         
   5   3   9       9910.06       9631.10       130.25 o                         
   7   3   9       3701.23       3911.27       160.46 o                         
   9   3   9        401.52        417.15        43.46 o                         
 -10   4   9       4037.60       4000.22       121.28 o                         
  -8   4   9         83.88         87.77        41.64 o                         
  -6   4   9        272.30        268.65        13.28 o                         
  -4   4   9      10453.17      10358.23        65.17 o                         
  -2   4   9      18886.50      19110.32       106.79 o                         
   0   4   9      13220.51      12606.73        91.46 o                         
   2   4   9       5274.68       5227.20        63.47 o                         
   4   4   9        798.57        812.53        20.77 o                         
   6   4   9       1123.68       1164.09        31.38 o                         
   8   4   9       3278.29       3314.35       117.01 o                         
 -11   5   9       2420.25       2464.13        76.43 o                         
  -9   5   9      10278.09      10253.33       120.87 o                         
  -7   5   9      13134.35      13273.10       176.81 o                         
  -5   5   9      10484.80      10505.25        87.05 o                         
  -3   5   9       2255.36       2411.06        22.88 o                         
  -1   5   9        520.02        531.21        16.66 o                         
   1   5   9      10202.02      10514.29       104.98 o                         
   3   5   9      15185.84      14720.41       111.83 o                         
   5   5   9      13775.70      13769.21       110.33 o                         
   7   5   9       4025.00       3905.43        69.18 o                         
   9   5   9         23.84         30.60        23.32 o                         
 -10   6   9       2506.84       2692.01        77.74 o                         
  -8   6   9        693.35        801.18        30.04 o                         
  -6   6   9        777.69        793.29        99.22 o                         
  -4   6   9       3495.80       3418.52        73.73 o                         
  -2   6   9      21440.48      21217.97       156.77 o                         
   0   6   9       4402.97       4382.39        48.34 o                         
   2   6   9       2302.71       2241.77        28.57 o                         
   4   6   9        140.49        117.25        14.06 o                         
   6   6   9       1785.78       1781.67        33.51 o                         
   8   6   9       2117.40       2132.17        45.34 o                         
  -9   7   9       2772.28       3016.90        78.28 o                         
  -7   7   9       6769.31       6683.75        85.93 o                         
  -5   7   9       3632.52       3760.89        44.84 o                         
  -3   7   9       2186.48       2114.28        31.51 o                         
  -1   7   9       2854.21       2833.09        37.29 o                         
   1   7   9        584.12        616.37        27.85 o                         
   3   7   9       9612.23       9570.20       106.28 o                         
   5   7   9       6131.45       5952.49        60.66 o                         
   7   7   9        689.14        695.68        28.96 o                         
  -8   8   9          1.28          5.17        19.82 o                         
  -6   8   9         15.89         23.53        52.89 o                         
  -4   8   9        619.89        643.97        31.02 o                         
  -2   8   9        438.55        478.48        18.78 o                         
   0   8   9       5863.79       5586.00        63.96 o                         
   2   8   9         15.31          3.24        17.46 o                         
   4   8   9          5.18        -12.09        25.39 o                         
   6   8   9         48.31         63.52        29.33 o                         
  -7   9   9        193.14        270.80        35.97 o                         
  -5   9   9        495.96        488.10        35.05 o                         
  -3   9   9          9.31         17.90        40.00 o                         
  -1   9   9         19.21         36.36        14.66 o                         
   1   9   9        753.78        739.26        41.38 o                         
   3   9   9         63.54         95.70        32.74 o                         
   5   9   9         75.17         82.03        18.54 o                         
  -6  10   9        188.58        210.95       140.69 o                         
  -4  10   9          3.57        -14.76        22.84 o                         
  -2  10   9       1210.16       1193.35        30.03 o                         
   0  10   9        622.71        607.12        23.74 o                         
   2  10   9        398.94        389.74        29.45 o                         
   4  10   9         29.69         13.03        21.00 o                         
  -5  11   9       1491.58       1511.99        50.78 o                         
  -3  11   9         31.66         33.67        36.86 o                         
  -1  11   9        266.43        253.99        39.39 o                         
   1  11   9         14.28         37.75        22.82 o                         
   3  11   9        581.15        592.22        78.48 o                         
  -2  12   9       1130.75       1125.52       222.14 o                         
 -12   0  10        472.08        552.71        36.88 o                         
 -10   0  10       3626.78       3557.73       208.26 o                         
  -8   0  10       8952.43       8963.08       144.40 o                         
  -6   0  10      30447.52      29966.08       293.54 o                         
  -4   0  10      16936.71      16740.77       170.78 o                         
  -2   0  10       4658.91       4567.51        75.51 o                         
   0   0  10       6636.93       6733.33        55.40 o                         
   2   0  10       6129.13       5867.05        69.91 o                         
   4   0  10      13787.10      13700.34       118.62 o                         
   6   0  10       4862.70       5062.44        69.55 o                         
   8   0  10       4083.50       4081.07        93.09 o                         
 -11   1  10       4346.23       4286.10        47.00 o                         
  -9   1  10       5893.09       5932.02        58.96 o                         
  -7   1  10       2412.30       2461.75        34.25 o                         
  -5   1  10        156.44        158.45        15.30 o                         
  -3   1  10      14184.05      13920.36        82.10 o                         
  -1   1  10      17883.39      18081.19       106.76 o                         
   1   1  10      26243.86      26028.06       127.85 o                         
   3   1  10       5995.55       5933.12        40.12 o                         
   5   1  10        245.85        210.69        24.11 o                         
   7   1  10        768.38        797.28        25.59 o                         
   9   1  10       4078.07       4047.22        97.32 o                         
 -12   2  10          2.14        -22.66        22.66 o                         
 -10   2  10       1491.54       1478.65        27.53 o                         
  -8   2  10       4498.31       4620.76        57.32 o                         
  -6   2  10      14629.41      14350.94       160.63 o                         
  -4   2  10      17619.86      17505.39       111.00 o                         
  -2   2  10       5673.32       5705.93        36.26 o                         
   0   2  10        559.71        592.42        16.14 o                         
   2   2  10        610.17        551.12        12.96 o                         
   4   2  10       3519.20       3513.97        34.58 o                         
   6   2  10       5493.23       5409.78       110.54 o                         
   8   2  10       1411.99       1417.48        59.24 o                         
 -11   3  10       2307.46       2321.74        55.37 o                         
  -9   3  10       1864.89       1860.65        45.12 o                         
  -7   3  10        174.49        176.23        17.47 o                         
  -5   3  10        403.75        348.81        12.85 o                         
  -3   3  10        971.90       1052.63        33.97 o                         
  -1   3  10       7139.75       7071.17        64.74 o                         
   1   3  10      10483.13      10636.49        93.47 o                         
   3   3  10       2699.69       2624.78        42.73 o                         
   5   3  10        351.96        378.07        17.88 o                         
   7   3  10       1947.81       1824.96        95.27 o                         
   9   3  10       1125.95        979.86        55.53 o                         
 -10   4  10        164.04        224.38        28.65 o                         
  -8   4  10       2515.43       2438.05        48.58 o                         
  -6   4  10        552.17        539.45        16.77 o                         
  -4   4  10        474.61        478.68        17.99 o                         
  -2   4  10       2366.27       2409.20        24.35 o                         
   0   4  10        523.77        571.09        20.03 o                         
   2   4  10         30.80         35.80        16.56 o                         
   4   4  10        114.83         55.92        24.92 o                         
   6   4  10         20.06         -0.70        16.11 o                         
   8   4  10        103.94         40.47        21.63 o                         
 -11   5  10        182.72        180.84        30.73 o                         
  -9   5  10        259.27        276.23        35.19 o                         
  -7   5  10          5.36         -1.45        13.52 o                         
  -5   5  10        425.16        452.53        16.06 o                         
  -3   5  10          5.42         -8.42         8.42 o                         
  -1   5  10        500.65        478.71        28.93 o                         
   1   5  10       1926.42       1970.20        25.41 o                         
   3   5  10       1373.78       1375.07        36.89 o                         
   5   5  10          5.49         21.56        22.55 o                         
   7   5  10          5.88         -5.01        21.60 o                         
 -10   6  10        225.41        178.42        84.63 o                         
  -8   6  10        441.32        411.92        24.65 o                         
  -6   6  10       3088.52       3065.37       137.52 o                         
  -4   6  10       1964.98       2019.54        31.49 o                         
  -2   6  10       1621.76       1690.35        50.47 o                         
   0   6  10        262.92        290.52        16.39 o                         
   2   6  10         52.55         42.62        16.35 o                         
   4   6  10       3381.30       3303.31        41.10 o                         
   6   6  10       1537.90       1574.93        61.45 o                         
   8   6  10        696.35        753.08        32.08 o                         
  -9   7  10       1648.39       1698.86        61.35 o                         
  -7   7  10        141.27        179.70        21.16 o                         
  -5   7  10         16.18         28.96        14.02 o                         
  -3   7  10       3855.29       3725.18        45.61 o                         
  -1   7  10       4485.72       4531.27        64.36 o                         
   1   7  10       1869.33       1851.71        56.12 o                         
   3   7  10       1591.53       1551.28        47.23 o                         
   5   7  10         37.55         38.35        18.72 o                         
   7   7  10        386.89        397.67        60.73 o                         
  -8   8  10       5842.28       6053.25       264.45 o                         
  -6   8  10       4849.17       4904.05       101.55 o                         
  -4   8  10       7192.74       7158.91       147.01 o                         
  -2   8  10       5329.65       5198.22        60.44 o                         
   0   8  10         15.60         28.45        26.54 o                         
   2   8  10       2399.02       2333.08        48.73 o                         
   4   8  10       3683.53       3668.54        59.92 o                         
   6   8  10       3635.74       3775.10        51.40 o                         
  -7   9  10        615.83        634.69        44.43 o                         
  -5   9  10        375.78        329.85        63.47 o                         
  -3   9  10       2530.93       2599.86        41.84 o                         
  -1   9  10       6890.53       6649.08        82.62 o                         
   1   9  10       3359.36       3212.20        46.82 o                         
   3   9  10       2991.74       3034.84        48.13 o                         
   5   9  10          6.76         19.03        35.48 o                         
  -6  10  10       5622.82       5482.12       128.00 o                         
  -4  10  10       5535.64       5616.62        99.44 o                         
  -2  10  10       2472.81       2465.26        54.36 o                         
   0  10  10        432.43        401.25        22.97 o                         
   2  10  10       1849.00       1872.26        69.17 o                         
   4  10  10       2847.96       2911.72        55.70 o                         
  -5  11  10        234.16        275.03        40.20 o                         
  -3  11  10       1262.52       1257.13        30.89 o                         
  -1  11  10       4189.38       4322.17        58.68 o                         
   1  11  10       1587.18       1684.89        38.28 o                         
 -11   1  11          3.86        -18.44        18.44 o                         
  -9   1  11          1.76         -8.63        14.30 o                         
  -7   1  11        279.78        255.29        26.28 o                         
  -5   1  11      10678.11      10882.92        84.51 o                         
  -3   1  11        397.72        397.47        21.76 o                         
  -1   1  11        453.23        538.69        14.70 o                         
   1   1  11       1326.27       1317.25        22.62 o                         
   3   1  11         12.79         10.34         8.64 o                         
   5   1  11       1641.12       1725.51        25.71 o                         
   7   1  11        368.37        336.05        35.97 o                         
   9   1  11        191.30        224.26        38.08 o                         
 -12   2  11       1021.10       1094.22        54.33 o                         
 -10   2  11       6990.30       7109.48        87.66 o                         
  -8   2  11        280.41        311.01        22.21 o                         
  -6   2  11       5460.47       5573.49        80.30 o                         
  -4   2  11         64.68         86.51         8.96 o                         
  -2   2  11       2145.61       2158.50        30.99 o                         
   0   2  11       5586.44       5571.30        44.56 o                         
   2   2  11       7466.39       7390.16        51.75 o                         
   4   2  11       2705.73       2747.94        45.36 o                         
   6   2  11        485.90        432.70        25.86 o                         
   8   2  11        121.06         59.24        31.73 o                         
 -11   3  11        278.54        279.91        61.49 o                         
  -9   3  11        609.57        646.03        37.25 o                         
  -7   3  11       8723.73       8697.47        86.99 o                         
  -5   3  11       9627.66       9494.30        82.16 o                         
  -3   3  11      23760.89      24455.84       156.80 o                         
  -1   3  11       6605.36       6574.61        44.99 o                         
   1   3  11       1619.70       1631.83        27.92 o                         
   3   3  11       2550.85       2501.21        42.50 o                         
   5   3  11       1613.74       1633.42        41.00 o                         
   7   3  11       3912.54       4037.47       100.03 o                         
   9   3  11       2676.36       2629.74        80.39 o                         
 -10   4  11       3408.76       3706.82        67.12 o                         
  -8   4  11      11730.48      11586.12       158.78 o                         
  -6   4  11       4978.28       5229.54       126.06 o                         
  -4   4  11          4.49          0.41         9.66 o                         
  -2   4  11       5966.73       5859.07        46.04 o                         
   0   4  11       7222.07       7336.11        54.01 o                         
   2   4  11      12676.55      12438.30        97.12 o                         
   4   4  11      10264.86      10141.88        86.30 o                         
   6   4  11        237.52        221.79        23.31 o                         
   8   4  11         12.73        -10.48        24.45 o                         
 -11   5  11        226.74        195.92        30.72 o                         
  -9   5  11       1616.50       1548.21       143.01 o                         
  -7   5  11       7621.71       7846.53       171.92 o                         
  -5   5  11      13344.29      13213.18       105.25 o                         
  -3   5  11      19802.82      19582.48       143.98 o                         
  -1   5  11       9007.66       9034.43        83.68 o                         
   1   5  11       1412.81       1456.79        72.35 o                         
   3   5  11       1111.65       1146.39        24.50 o                         
   5   5  11       4824.03       4728.27        84.08 o                         
   7   5  11       4878.15       5061.60       119.42 o                         
 -10   6  11       5657.66       5953.40       186.18 o                         
  -8   6  11       7454.86       7186.82       133.29 o                         
  -6   6  11       2071.32       2176.12        92.03 o                         
  -4   6  11        146.37        164.67        26.34 o                         
  -2   6  11        396.57        364.94        25.86 o                         
   0   6  11      17904.62      17614.36       147.83 o                         
   2   6  11       4715.75       4713.49        64.65 o                         
   4   6  11       2888.07       2866.95        39.05 o                         
   6   6  11       2079.53       2011.90        83.26 o                         
  -9   7  11        249.04        224.26        35.97 o                         
  -7   7  11       2106.50       1991.61        40.96 o                         
  -5   7  11       9206.71       8975.94       135.31 o                         
  -3   7  11       4275.12       4248.47        50.72 o                         
  -1   7  11       6187.66       6051.42        64.60 o                         
   1   7  11          6.85         10.75        15.61 o                         
   3   7  11         11.06          3.00        26.33 o                         
   5   7  11       2846.33       2802.55        42.52 o                         
   7   7  11       1780.39       1786.45        49.34 o                         
  -8   8  11       1825.89       1909.60       120.59 o                         
  -6   8  11        638.27        656.59        27.50 o                         
  -4   8  11        185.87        183.85        32.98 o                         
  -2   8  11        555.99        523.43        31.20 o                         
   0   8  11         49.72         66.67        19.57 o                         
   2   8  11       4486.05       4318.42        56.48 o                         
   4   8  11        721.19        709.03        24.17 o                         
   6   8  11        141.19        157.69        21.78 o                         
  -7   9  11        285.27        243.30        35.97 o                         
  -5   9  11         67.54         56.52        98.38 o                         
  -3   9  11        817.01        801.96        25.92 o                         
  -1   9  11         12.31         -3.38        16.18 o                         
   1   9  11         36.17         55.49        19.51 o                         
   3   9  11         14.94         25.62        22.40 o                         
   5   9  11          1.73          4.04        19.96 o                         
  -6  10  11         26.77          6.35        33.85 o                         
  -4  10  11        234.85        238.99        29.76 o                         
  -2  10  11        163.27        143.25        21.38 o                         
   0  10  11        273.13        286.67        22.13 o                         
   2  10  11         43.75         78.78        23.96 o                         
  -3  11  11       2450.26       2501.74        88.86 o                         
  -1  11  11        970.10       1053.25        34.06 o                         
   1  11  11          6.39        -21.46        21.46 o                         
 -12   0  12       4818.12       4694.36       355.60 o                         
 -10   0  12       3134.01       3070.09       203.38 o                         
  -8   0  12       1859.23       1765.34        48.66 o                         
  -6   0  12        486.39        462.04        23.07 o                         
  -4   0  12      30323.94      29739.73       289.91 o                         
  -2   0  12      56041.50      53365.02       499.78 o                         
   0   0  12       8416.52       8242.13       214.33 o                         
   2   0  12       6602.53       6662.00        66.86 o                         
   4   0  12        303.84        271.77        18.77 o                         
   6   0  12       3686.99       3875.22       101.55 o                         
 -11   1  12       1831.84       1794.14        36.42 o                         
  -9   1  12       5640.27       5710.42        58.62 o                         
  -7   1  12      11242.66      11166.90        91.17 o                         
  -5   1  12       4156.96       4285.13        42.92 o                         
  -3   1  12        211.49        238.82        12.46 o                         
  -1   1  12       1895.26       1857.00        47.72 o                         
   1   1  12       5965.00       5860.33        42.96 o                         
   3   1  12      15395.85      15395.21       116.22 o                         
   5   1  12       5887.88       6155.75       143.44 o                         
   7   1  12       1681.35       1563.46        57.12 o                         
 -10   2  12       1624.76       1543.16        38.48 o                         
  -8   2  12         40.19         50.06        44.92 o                         
  -6   2  12       5204.35       4947.28        57.53 o                         
  -4   2  12      15846.06      15527.97       114.28 o                         
  -2   2  12      12923.79      12782.27        88.28 o                         
   0   2  12      21393.17      21414.00       125.18 o                         
   2   2  12       2448.44       2371.98        44.89 o                         
   4   2  12        212.02        226.44        14.21 o                         
   6   2  12        675.12        635.48        52.89 o                         
   8   2  12       1309.13       1218.61        59.24 o                         
 -11   3  12        730.31        786.67        39.54 o                         
  -9   3  12       2171.09       2129.79        66.88 o                         
  -7   3  12        403.54        425.92        22.49 o                         
  -5   3  12       1985.92       1925.78        39.83 o                         
  -3   3  12        757.75        795.31        26.85 o                         
  -1   3  12       1580.01       1544.89        39.91 o                         
   1   3  12       2331.47       2236.78        30.32 o                         
   3   3  12       2039.49       2016.59        30.17 o                         
   5   3  12       2585.64       2508.95        56.05 o                         
   7   3  12        949.79        964.41        37.31 o                         
 -10   4  12        593.01        678.97       100.20 o                         
  -8   4  12       1073.46       1007.61        93.12 o                         
  -6   4  12       2931.53       2702.81        46.86 o                         
  -4   4  12       1164.88       1120.77        37.56 o                         
  -2   4  12       1535.04       1572.44        38.79 o                         
   0   4  12       1893.25       1750.66        22.00 o                         
   2   4  12         32.06         82.10        19.81 o                         
   4   4  12        276.66        237.52        32.08 o                         
   6   4  12         96.58         78.10        54.36 o                         
   8   4  12        195.31        229.65        52.09 o                         
  -9   5  12        956.10        933.71        54.52 o                         
  -7   5  12         94.67        113.27        20.47 o                         
  -5   5  12        902.79        904.03        22.94 o                         
  -3   5  12          9.78          1.62        15.68 o                         
  -1   5  12       1331.04       1386.91        27.83 o                         
   1   5  12        191.51        193.97        20.60 o                         
   3   5  12        249.35        265.43        17.32 o                         
   5   5  12         26.95         46.76        17.04 o                         
   7   5  12         97.93        127.58        36.25 o                         
 -10   6  12         54.50         17.73        36.06 o                         
  -8   6  12          0.17        -29.62        29.62 o                         
  -6   6  12        557.55        534.92        78.28 o                         
  -4   6  12       2252.97       2220.56        44.64 o                         
  -2   6  12        676.74        788.65        23.52 o                         
   0   6  12       1948.79       2095.08        65.52 o                         
   2   6  12         13.61          1.92        12.99 o                         
   4   6  12        171.12        166.69        17.68 o                         
   6   6  12        429.29        414.06        23.80 o                         
  -9   7  12       2941.53       2904.77        76.16 o                         
  -7   7  12       4429.10       4509.94       101.55 o                         
  -5   7  12       1152.40       1110.24        29.99 o                         
  -3   7  12        921.76        889.91        24.32 o                         
  -1   7  12        355.33        353.12        21.35 o                         
   1   7  12       4491.14       4494.38        55.95 o                         
   3   7  12       5122.19       5267.37        55.92 o                         
   5   7  12        698.79        713.15        36.27 o                         
  -8   8  12         59.22         57.41        21.35 o                         
  -6   8  12       3739.91       3545.35        88.86 o                         
  -4   8  12       3784.76       3819.40        56.27 o                         
  -2   8  12       7627.08       7609.34        77.79 o                         
   0   8  12       4033.82       3935.77        51.68 o                         
   2   8  12       1170.77       1147.31        36.66 o                         
   4   8  12        144.69        138.99        27.50 o                         
  -7   9  12       6734.98       7167.78       139.63 o                         
  -5   9  12       3949.47       3855.62       157.62 o                         
  -3   9  12        263.59        313.89        24.73 o                         
  -1   9  12       1106.49       1146.76        42.11 o                         
   1   9  12       5242.82       5273.48        72.44 o                         
   3   9  12       2430.96       2432.01       167.02 o                         
  -6  10  12       1520.95       1512.68        63.47 o                         
  -4  10  12       3972.42       4044.09        91.61 o                         
  -2  10  12       4053.00       4011.80        98.47 o                         
   0  10  12       5985.40       6033.86        76.37 o                         
   2  10  12       2304.56       2195.98       121.43 o                         
  -3  11  12         10.19          4.23       196.75 o                         
  -1  11  12        409.11        416.90        83.67 o                         
 -11   1  13        542.32        578.26        45.73 o                         
  -9   1  13        507.87        435.70        29.80 o                         
  -7   1  13          1.08        -15.58        15.58 o                         
  -5   1  13        220.76        234.25        18.61 o                         
  -3   1  13       3047.87       3094.00        46.96 o                         
  -1   1  13        920.45        912.85        35.23 o                         
   1   1  13       3386.57       3428.92        43.34 o                         
   3   1  13         43.99         46.53        12.52 o                         
   5   1  13        182.58        216.00        17.71 o                         
   7   1  13         10.73         12.69        29.62 o                         
 -10   2  13        671.95        652.44        39.70 o                         
  -8   2  13       5789.31       5563.25        97.23 o                         
  -6   2  13        316.78        436.00        40.21 o                         
  -4   2  13      14543.33      14843.51       111.82 o                         
  -2   2  13        698.19        712.15        23.86 o                         
   0   2  13       1041.41       1109.22        18.10 o                         
   2   2  13       1438.53       1529.35        29.80 o                         
   4   2  13       3805.66       3681.12        49.85 o                         
   6   2  13       2666.40       2634.68        52.97 o                         
   8   2  13        498.09        429.47        42.31 o                         
 -11   3  13       3024.82       3049.26        75.94 o                         
  -9   3  13       3166.20       3038.64        57.64 o                         
  -7   3  13        123.78        106.97        23.58 o                         
  -5   3  13       4918.04       5048.46        57.49 o                         
  -3   3  13       6732.12       6655.65        58.44 o                         
  -1   3  13      13505.64      13693.34        91.46 o                         
   1   3  13       6459.37       6178.33        55.11 o                         
   3   3  13       8441.72       8532.44       198.45 o                         
   5   3  13         43.90         59.23        21.49 o                         
   7   3  13        567.20        546.11        48.66 o                         
 -10   4  13       1879.46       1968.77       134.35 o                         
  -8   4  13       3755.18       3788.46        70.66 o                         
  -6   4  13      16027.78      16087.27       170.22 o                         
  -4   4  13       6715.10       7216.76        79.79 o                         
  -2   4  13       4288.85       4491.72        49.07 o                         
   0   4  13        587.57        634.91        22.54 o                         
   2   4  13       6013.20       6073.85        58.24 o                         
   4   4  13       5021.02       5119.12        61.90 o                         
   6   4  13       5865.28       5890.38       228.99 o                         
  -9   5  13       1623.12       1545.76        55.67 o                         
  -7   5  13          8.13        -11.52        20.15 o                         
  -5   5  13        947.25       1065.16        51.30 o                         
  -3   5  13       8561.32       8542.09       156.28 o                         
  -1   5  13      21081.03      20461.17       187.32 o                         
   1   5  13       9611.10       9633.41       148.36 o                         
   3   5  13       2844.77       2897.69        48.14 o                         
   5   5  13        114.85        128.55        34.86 o                         
   7   5  13        219.36        217.79        31.44 o                         
 -10   6  13        120.70        103.67        40.20 o                         
  -8   6  13       6527.24       6583.87       129.05 o                         
  -6   6  13      11452.46      11205.95       302.05 o                         
  -4   6  13       4629.26       4763.70       128.48 o                         
  -2   6  13        294.80        318.03        20.52 o                         
   0   6  13        742.40        711.56        39.63 o                         
   2   6  13       3305.90       3301.40        84.66 o                         
   4   6  13       6279.40       6293.78       137.47 o                         
   6   6  13       4682.38       4664.73        74.90 o                         
  -9   7  13        151.32        173.48        35.97 o                         
  -7   7  13        430.22        428.15        25.30 o                         
  -5   7  13        708.39        707.96        41.25 o                         
  -3   7  13       5288.83       5064.05        80.01 o                         
  -1   7  13       3582.16       3578.19        48.54 o                         
   1   7  13       7679.03       7613.74        95.76 o                         
   3   7  13        142.37        138.04        17.77 o                         
   5   7  13        390.57        375.90        23.83 o                         
  -8   8  13        757.47        670.66        38.08 o                         
  -6   8  13       1309.51       1442.24        36.08 o                         
  -4   8  13       1540.59       1543.43        37.49 o                         
  -2   8  13       1991.99       2048.97        62.94 o                         
   0   8  13        363.79        303.94        29.06 o                         
   2   8  13        154.45        188.14        32.17 o                         
   4   8  13       1656.24       1649.64        61.43 o                         
  -7   9  13         18.94         29.62        33.85 o                         
  -5   9  13        179.05        141.18        20.31 o                         
  -3   9  13         50.46         55.02        20.03 o                         
  -1   9  13        104.98        140.31        20.80 o                         
   1   9  13         36.06         27.34        20.43 o                         
   3   9  13        412.05        441.88        29.44 o                         
  -4  10  13         19.82          7.32        27.66 o                         
  -2  10  13         49.42         26.45        40.31 o                         
   0  10  13         61.13         64.88        27.36 o                         
   2  10  13         42.88          2.46        24.13 o                         
 -10   0  14       9489.57       9183.55       121.49 o                         
  -8   0  14      10626.84      10478.56       128.15 o                         
  -6   0  14        154.65        145.97        25.93 o                         
  -4   0  14       2341.90       2302.38        44.92 o                         
  -2   0  14      14358.80      13940.03       161.38 o                         
   0   0  14      38441.21      37180.96       305.92 o                         
   2   0  14      11932.45      11994.70       138.28 o                         
   4   0  14       7077.20       7087.39       135.40 o                         
 -11   1  14        314.16        293.55        27.20 o                         
  -9   1  14        518.93        591.96        35.16 o                         
  -7   1  14       5396.71       5457.10        59.00 o                         
  -5   1  14      10502.97      10509.18        90.51 o                         
  -3   1  14       3949.79       4057.45        42.62 o                         
  -1   1  14       2280.26       2303.57        31.45 o                         
   1   1  14         48.88         56.64        11.15 o                         
   3   1  14       1103.73       1042.97        25.39 o                         
   5   1  14       5271.41       5368.74        76.77 o                         
 -10   2  14       5040.66       5108.37        82.47 o                         
  -8   2  14       5792.65       5615.21        68.82 o                         
  -6   2  14       4259.80       4505.29        83.25 o                         
  -4   2  14        634.78        572.36        18.45 o                         
  -2   2  14       9181.03       9278.08        77.61 o                         
   0   2  14       9373.22       9351.34        74.78 o                         
   2   2  14      14177.57      14172.89       141.56 o                         
   4   2  14       4934.27       4712.69        59.02 o                         
   6   2  14        881.76        884.01        79.34 o                         
 -11   3  14         26.01        -13.80        29.81 o                         
  -9   3  14        457.64        453.92        45.50 o                         
  -7   3  14       1077.49       1112.04        37.53 o                         
  -5   3  14        303.85        428.09        33.35 o                         
  -3   3  14       3683.31       3630.54        84.84 o                         
  -1   3  14       1058.52       1119.53        19.76 o                         
   1   3  14        319.73        240.12        19.36 o                         
   3   3  14        371.71        366.05        37.25 o                         
   5   3  14        527.04        489.01       110.77 o                         
   7   3  14        404.84        392.52        34.91 o                         
 -10   4  14       1005.95        974.27        89.91 o                         
  -8   4  14       1794.42       1921.40        66.73 o                         
  -6   4  14       1190.27       1090.93        34.18 o                         
  -4   4  14       1742.26       1578.81        29.93 o                         
  -2   4  14         12.75         24.33        12.67 o                         
   0   4  14        923.97        823.48        20.26 o                         
   2   4  14       4929.66       4694.69        56.44 o                         
   4   4  14        590.92        594.80        72.07 o                         
   6   4  14         16.32         -0.62        28.56 o                         
  -9   5  14          7.50         13.35        25.64 o                         
  -7   5  14       1683.63       1642.25       104.72 o                         
  -5   5  14          2.86          4.48        14.42 o                         
  -3   5  14        592.15        559.26        43.76 o                         
  -1   5  14        661.68        626.51        28.40 o                         
   1   5  14         26.15         41.44        14.65 o                         
   3   5  14         25.43         23.89        31.80 o                         
   5   5  14       1067.28       1003.94        70.99 o                         
  -8   6  14        196.60        139.63        35.97 o                         
  -6   6  14         37.65         52.21        18.95 o                         
  -4   6  14        543.54        509.72        23.39 o                         
  -2   6  14        437.66        441.35        47.64 o                         
   0   6  14        175.56        190.50        35.12 o                         
   2   6  14       1830.35       1718.07        89.73 o                         
   4   6  14         11.86         -6.55        24.52 o                         
   6   6  14        335.68        341.48        30.70 o                         
  -7   7  14        770.56        715.09        44.43 o                         
  -5   7  14       6429.15       6356.69       267.63 o                         
  -3   7  14       5451.07       5089.67       108.84 o                         
  -1   7  14       1654.58       1611.79        38.48 o                         
   1   7  14        157.83        160.82        20.96 o                         
   3   7  14        656.24        705.94        25.44 o                         
   5   7  14       2070.13       2191.54        66.19 o                         
  -6   8  14         55.57         72.87        19.82 o                         
  -4   8  14        938.95        964.17        41.25 o                         
  -2   8  14       1059.31       1083.70        50.55 o                         
   0   8  14       3502.80       3358.21        51.06 o                         
   2   8  14       3496.77       3566.87        55.32 o                         
   4   8  14       2517.60       2481.77        99.98 o                         
  -5   9  14       7550.16       7461.05       152.33 o                         
  -3   9  14       4716.22       4749.43       110.74 o                         
  -1   9  14       2691.75       2718.13        71.02 o                         
   1   9  14         13.97         11.20        22.70 o                         
  -4  10  14        194.36        172.90        23.38 o                         
  -2  10  14       2368.07       2311.02        58.67 o                         
   0  10  14       2470.00       2469.06        96.80 o                         
 -11   1  15        115.88        113.51        24.76 o                         
  -9   1  15        873.76        914.83        53.93 o                         
  -7   1  15       2978.67       2821.46        52.35 o                         
  -5   1  15          7.57         29.02        23.02 o                         
  -3   1  15        328.12        311.63        16.44 o                         
  -1   1  15         51.77         38.82        16.79 o                         
   1   1  15        126.42        124.30        17.67 o                         
   3   1  15       5320.70       5284.80        94.23 o                         
   5   1  15         65.54         48.66        33.85 o                         
 -10   2  15        234.57        263.50        23.38 o                         
  -8   2  15         18.64          6.31        20.16 o                         
  -6   2  15       2348.99       2220.22        65.25 o                         
  -4   2  15        486.03        523.28        31.17 o                         
  -2   2  15      18905.68      18706.24       139.49 o                         
   0   2  15        526.72        557.93        15.92 o                         
   2   2  15        255.12        271.53        39.07 o                         
   4   2  15          5.97         10.62        40.38 o                         
   6   2  15        704.72        708.23        33.44 o                         
  -9   3  15       6850.67       6795.78       289.79 o                         
  -7   3  15       5605.47       5388.90        77.01 o                         
  -5   3  15       2284.76       2121.05        73.93 o                         
  -3   3  15          1.84         37.37        19.85 o                         
  -1   3  15       1239.25       1177.55        35.01 o                         
   1   3  15       7791.44       7764.11        69.48 o                         
   3   3  15       3763.54       3729.83        51.59 o                         
   5   3  15       5405.52       5501.60        80.87 o                         
 -10   4  15        691.55        685.93        37.33 o                         
  -8   4  15         18.94         25.55        36.36 o                         
  -6   4  15       3447.64       3408.55        61.34 o                         
  -4   4  15      14590.55      14536.37       158.41 o                         
  -2   4  15       3822.59       4112.24        68.54 o                         
   0   4  15       8676.08       8870.44        76.15 o                         
   2   4  15        756.27        711.08        43.97 o                         
   4   4  15       2012.49       1883.57        49.59 o                         
   6   4  15       1845.43       1898.44        50.60 o                         
  -9   5  15       4903.85       4807.53       137.44 o                         
  -7   5  15       5936.09       5795.43       324.75 o                         
  -5   5  15       4220.66       4208.14       167.02 o                         
  -3   5  15        183.26        164.09        16.03 o                         
  -1   5  15       3293.09       3199.68        53.70 o                         
   1   5  15       7607.64       7588.63       111.41 o                         
   3   5  15       4611.80       4743.65        62.32 o                         
   5   5  15       3938.92       3795.05       294.12 o                         
  -8   6  15        101.72         91.00        31.81 o                         
  -6   6  15       2763.10       2843.65        68.10 o                         
  -4   6  15       6115.55       5844.22       132.34 o                         
  -2   6  15       8131.85       8210.89        99.33 o                         
   0   6  15       1979.59       1970.30        76.53 o                         
   2   6  15       1358.65       1353.65        45.24 o                         
   4   6  15        590.93        549.37        28.19 o                         
  -7   7  15       2053.88       2054.28        63.47 o                         
  -5   7  15       2393.23       2358.97       105.78 o                         
  -3   7  15          9.20         13.82        18.98 o                         
  -1   7  15       1021.08        955.97        34.59 o                         
   1   7  15       1517.27       1493.80       135.02 o                         
   3   7  15       4254.05       4231.84        87.43 o                         
  -6   8  15        431.31        476.43        50.78 o                         
  -4   8  15       1822.12       2036.25       116.36 o                         
  -2   8  15       1000.53       1037.47        91.06 o                         
   0   8  15       1457.20       1428.31        42.39 o                         
   2   8  15         23.57         33.04        25.36 o                         
  -5   9  15          3.22         24.68        26.45 o                         
  -3   9  15         82.94         86.92        23.94 o                         
  -1   9  15          5.77          7.64        23.16 o                         
   1   9  15         37.81         58.43        50.31 o                         
 -10   0  16       3929.56       4042.93        74.19 o                         
  -8   0  16       7683.89       7465.70       102.53 o                         
  -6   0  16      18734.27      18185.08       270.55 o                         
  -4   0  16       8639.55       8619.97       135.84 o                         
  -2   0  16       4411.10       4395.56        70.12 o                         
   0   0  16       4422.88       4359.95        57.38 o                         
   2   0  16       5224.85       5238.91       106.17 o                         
   4   0  16       5494.09       5593.75       118.48 o                         
  -9   1  16       2891.22       2908.21       130.81 o                         
  -7   1  16         15.67         17.71        15.61 o                         
  -5   1  16       2658.37       2641.92        51.72 o                         
  -3   1  16       5100.26       5090.94        53.39 o                         
  -1   1  16       4279.34       4333.05        68.63 o                         
   1   1  16       6581.95       6626.79       118.11 o                         
   3   1  16        568.23        623.92        56.39 o                         
   5   1  16        184.31        236.95        40.20 o                         
 -10   2  16       2012.98       2035.63        71.18 o                         
  -8   2  16       6804.78       6797.21        67.91 o                         
  -6   2  16       8723.40       8727.50        77.94 o                         
  -4   2  16       5645.02       5650.54        57.17 o                         
  -2   2  16       1923.13       1967.28        34.57 o                         
   0   2  16        344.05        340.72        35.96 o                         
   2   2  16       5791.09       5754.32        68.83 o                         
   4   2  16       6613.81       6745.83       256.53 o                         
   6   2  16       1968.54       2043.71        76.16 o                         
  -9   3  16        458.53        488.68        33.97 o                         
  -7   3  16         44.08        -42.22        49.77 o                         
  -5   3  16        132.57        204.66        26.30 o                         
  -3   3  16       2139.67       2219.14        37.01 o                         
  -1   3  16       3382.40       3460.74        39.70 o                         
   1   3  16         44.71         48.51        14.23 o                         
   3   3  16        211.29        211.91        28.09 o                         
   5   3  16        178.17        161.90        25.89 o                         
  -8   4  16        724.67        630.36        47.85 o                         
  -6   4  16        918.16        819.92        52.89 o                         
  -4   4  16       1933.65       1868.96        78.49 o                         
  -2   4  16        142.83        112.09        15.48 o                         
   0   4  16        341.25        305.35        16.52 o                         
   2   4  16        245.58        219.20        39.09 o                         
   4   4  16       3074.59       2978.58        50.23 o                         
  -9   5  16        275.60        331.86        32.91 o                         
  -7   5  16          3.14         44.17        24.65 o                         
  -5   5  16        298.37        301.59        25.67 o                         
  -3   5  16        119.08        108.92        24.74 o                         
  -1   5  16        368.06        369.32        69.03 o                         
   1   5  16         68.37         61.86        25.35 o                         
   3   5  16        468.08        462.91        64.13 o                         
   5   5  16          3.62        -33.51        48.45 o                         
  -8   6  16        660.56        580.36        43.22 o                         
  -6   6  16        951.38        891.11        47.72 o                         
  -4   6  16        180.30        179.02        48.68 o                         
  -2   6  16          3.83         14.95        19.64 o                         
   0   6  16         20.35         31.39        21.66 o                         
   2   6  16        191.07        244.98        22.31 o                         
   4   6  16        732.41        699.79        55.88 o                         
  -7   7  16         97.63         76.16        31.73 o                         
  -5   7  16        311.85        282.86        23.39 o                         
  -3   7  16       3390.85       3250.13        59.72 o                         
  -1   7  16       4448.45       4123.17       172.49 o                         
   1   7  16       2947.64       2956.82        58.56 o                         
   3   7  16         11.57          4.59        21.97 o                         
  -4   8  16       2010.48       2066.16        47.87 o                         
  -2   8  16         13.00         16.56        47.96 o                         
   0   8  16         99.41        103.18        30.54 o                         
   2   8  16        765.47        682.82        45.50 o                         
  -3   9  16       5321.69       5396.60        81.52 o                         
  -1   9  16       3935.11       3910.29        65.80 o                         
  -9   1  17         73.02         32.96        32.93 o                         
  -7   1  17        699.12        720.16        40.50 o                         
  -5   1  17       2090.07       1933.04        63.80 o                         
  -3   1  17        499.16        530.74        31.76 o                         
  -1   1  17        617.92        674.94        22.26 o                         
   1   1  17          1.29         26.71        35.42 o                         
   3   1  17         77.01         50.64        37.02 o                         
   5   1  17        843.15        901.26        57.12 o                         
 -10   2  17       1796.54       1817.01       144.25 o                         
  -8   2  17       1406.08       1597.22        69.08 o                         
  -6   2  17        671.77        630.95        45.41 o                         
  -4   2  17       1743.75       1736.97        32.57 o                         
  -2   2  17        488.04        470.79        26.57 o                         
   0   2  17       7840.72       7713.14       134.36 o                         
   2   2  17        674.60        790.62        52.09 o                         
   4   2  17        613.11        583.92        48.66 o                         
  -9   3  17        718.47        683.34        59.85 o                         
  -7   3  17       6424.27       6261.40       129.48 o                         
  -5   3  17       7784.22       7694.84       120.11 o                         
  -3   3  17       5570.04       5626.98        80.31 o                         
  -1   3  17       1518.71       1496.76        29.93 o                         
   1   3  17        614.12        680.76        53.91 o                         
   3   3  17       2366.96       2370.94        43.82 o                         
   5   3  17       2118.75       2121.99        80.39 o                         
  -8   4  17       2554.09       2497.96        59.70 o                         
  -6   4  17        365.61        382.14        41.25 o                         
  -4   4  17        366.43        370.13        46.35 o                         
  -2   4  17       7140.69       7123.74        81.91 o                         
   0   4  17       5163.30       5449.75        75.08 o                         
   2   4  17       6683.66       6833.90        78.04 o                         
   4   4  17        704.69        621.89        55.38 o                         
  -7   5  17       4720.42       4957.95       128.89 o                         
  -5   5  17       9574.09       9509.77       345.07 o                         
  -3   5  17       9407.12       9319.91       155.96 o                         
  -1   5  17       1991.26       2079.49        70.35 o                         
   1   5  17         93.09         88.31        19.61 o                         
   3   5  17        601.85        656.60        40.61 o                         
  -8   6  17       1836.36       1770.79        71.93 o                         
  -6   6  17        174.49        211.23        59.24 o                         
  -4   6  17        615.15        546.71        42.31 o                         
  -2   6  17       2480.94       2582.19        50.84 o                         
   0   6  17       5130.49       5148.41        78.83 o                         
   2   6  17       3612.87       3520.81        54.58 o                         
  -5   7  17       3022.84       3091.00        74.68 o                         
  -3   7  17       3590.84       3705.07        61.44 o                         
  -1   7  17       1525.46       1539.08        93.49 o                         
   1   7  17          4.22        -11.80        24.72 o                         
  -4   8  17         42.08         68.03        23.80 o                         
  -2   8  17       1499.88       1592.86        46.82 o                         
   0   8  17        746.23        749.31        37.01 o                         
  -8   0  18       2394.13       2620.39       139.92 o                         
  -6   0  18       4337.79       4435.58        74.90 o                         
  -4   0  18      14536.00      14470.58       166.21 o                         
  -2   0  18       9061.68       8867.55       169.76 o                         
   0   0  18       7045.34       7051.07        83.22 o                         
   2   0  18          5.41         25.39        31.73 o                         
   4   0  18        312.68        334.27        46.54 o                         
  -9   1  18       4495.44       4622.88        57.63 o                         
  -7   1  18       6988.14       7065.57        89.82 o                         
  -5   1  18       1948.82       1951.56        43.21 o                         
  -3   1  18        123.13        134.75        17.52 o                         
  -1   1  18       2804.65       2848.55       109.71 o                         
   1   1  18       4031.78       4190.49        70.68 o                         
   3   1  18       5828.99       6113.79       130.11 o                         
   5   1  18       1012.30       1091.67        65.58 o                         
  -8   2  18        364.82        349.48        24.11 o                         
  -6   2  18       4445.16       4662.41       101.39 o                         
  -4   2  18       7093.68       7045.10       137.41 o                         
  -2   2  18       5203.97       5178.07        74.83 o                         
   0   2  18       3437.26       3308.50        51.41 o                         
   2   2  18        419.67        390.04        39.00 o                         
   4   2  18        355.10        308.88        44.43 o                         
  -9   3  18       2619.71       2736.85       198.78 o                         
  -7   3  18       1646.22       1579.48        62.34 o                         
  -5   3  18        744.58        745.29        35.13 o                         
  -3   3  18          1.47         10.27        17.61 o                         
  -1   3  18       1021.35        966.73        34.47 o                         
   1   3  18       2187.32       2284.68        42.72 o                         
   3   3  18        202.84        171.11       132.23 o                         
  -8   4  18        213.83        179.45        29.92 o                         
  -6   4  18         99.09         66.64        30.67 o                         
  -4   4  18         61.28         98.96        24.38 o                         
  -2   4  18       1941.49       1949.17        38.30 o                         
   0   4  18        117.10        127.10        27.64 o                         
   2   4  18        178.61        148.48        21.87 o                         
   4   4  18         95.67         77.47        59.15 o                         
  -7   5  18          2.27         11.00        25.79 o                         
  -5   5  18          9.43         41.10        24.65 o                         
  -3   5  18          6.07         10.59        38.39 o                         
  -1   5  18         38.55         35.80        48.83 o                         
   1   5  18        214.92        195.41        46.42 o                         
   3   5  18         28.79         39.00        45.80 o                         
  -6   6  18        866.46        880.74        52.12 o                         
  -4   6  18       1024.64       1115.83        83.57 o                         
  -2   6  18        967.32        979.72       108.17 o                         
   0   6  18        549.45        638.54        61.35 o                         
   2   6  18         12.54         -6.03        22.32 o                         
  -5   7  18        369.78        322.99        38.13 o                         
  -3   7  18        195.31        171.94        25.55 o                         
  -1   7  18       1061.47       1050.08        41.41 o                         
   1   7  18        915.07        933.59        82.14 o                         
  -9   1  19         14.85         11.95        33.27 o                         
  -7   1  19         19.65         25.57        19.00 o                         
  -5   1  19        651.81        726.40        37.58 o                         
  -3   1  19        699.42        687.66        24.76 o                         
  -1   1  19        808.74        761.68        43.68 o                         
   1   1  19       1641.56       1736.82        61.80 o                         
   3   1  19          6.17         -8.64        26.15 o                         
  -8   2  19       2118.54       2043.53        97.13 o                         
  -6   2  19       1771.62       1787.20        43.06 o                         
  -4   2  19       1814.04       1745.15       107.29 o                         
  -2   2  19        695.79        697.05        27.79 o                         
   0   2  19         26.34         76.40        21.16 o                         
   2   2  19       2367.37       2424.66        80.25 o                         
   4   2  19        841.72        852.60        59.24 o                         
  -7   3  19         20.46        -10.81        27.40 o                         
  -5   3  19       1864.09       1903.03       119.43 o                         
  -3   3  19       7424.66       7656.38       113.87 o                         
  -1   3  19       7383.46       7504.62       101.08 o                         
   1   3  19       1509.87       1522.84        70.91 o                         
   3   3  19       1616.97       1678.99        73.73 o                         
  -6   4  19       4319.38       4341.24        78.78 o                         
  -4   4  19        769.87        796.03        55.72 o                         
  -2   4  19        392.19        384.16        21.11 o                         
   0   4  19       1676.37       1593.22        84.24 o                         
   2   4  19       3708.67       3907.73       203.49 o                         
  -7   5  19        224.92        315.42        65.37 o                         
  -5   5  19       2828.84       2905.79        59.54 o                         
  -3   5  19       6402.37       6677.84       133.57 o                         
  -1   5  19       6400.79       6622.16       136.68 o                         
   1   5  19       4339.21       4688.09       112.16 o                         
  -6   6  19       2275.99       2052.17        76.16 o                         
  -4   6  19       2766.35       2879.05       159.73 o                         
  -2   6  19          8.46         24.53        41.26 o                         
   0   6  19       1595.46       1818.89        96.50 o                         
  -3   7  19       1222.67       1208.03        67.70 o                         
  -1   7  19       3450.03       3255.97       101.55 o                         
  -8   0  20       1074.58       1081.58        90.37 o                         
  -6   0  20        235.96        302.77        32.58 o                         
  -4   0  20       1274.99       1193.90        46.09 o                         
  -2   0  20       6623.32       6804.32       131.67 o                         
   0   0  20       2011.24       2073.09       105.78 o                         
   2   0  20       6553.80       6495.01       139.63 o                         
  -7   1  20       3890.19       3810.58        52.22 o                         
  -5   1  20       9043.62       9159.06        88.45 o                         
  -3   1  20       5699.15       5641.51        71.17 o                         
  -1   1  20        739.14        751.83        27.14 o                         
   1   1  20       1160.73       1264.29        45.68 o                         
   3   1  20       1742.97       1787.79        53.09 o                         
  -8   2  20        457.02        471.12        29.00 o                         
  -6   2  20         10.73         19.23        21.59 o                         
  -4   2  20        876.27        959.27        37.99 o                         
  -2   2  20       1920.43       1834.20        80.19 o                         
   0   2  20       4515.65       4444.91        63.65 o                         
   2   2  20       1987.46       2051.57       126.94 o                         
  -7   3  20       2148.90       2178.63        58.74 o                         
  -5   3  20       3109.80       3156.50        51.76 o                         
  -3   3  20       1502.13       1425.82        45.83 o                         
  -1   3  20         73.80         47.09        21.66 o                         
   1   3  20         54.82        110.76        31.59 o                         
  -6   4  20          6.31         35.57        62.43 o                         
  -4   4  20         24.84        -19.29        38.34 o                         
  -2   4  20         78.61        129.05        19.79 o                         
   0   4  20        436.76        354.10        33.57 o                         
   2   4  20         12.68         12.69        50.78 o                         
  -5   5  20         58.49         48.17        55.01 o                         
  -3   5  20          0.67         13.14        27.95 o                         
  -1   5  20        521.74        599.75        62.08 o                         
  -4   6  20        229.15        215.80        48.66 o                         
  -2   6  20        704.01        818.94        62.80 o                         
  -7   1  21        414.44        489.78        42.00 o                         
  -5   1  21        412.52        451.65        28.45 o                         
  -3   1  21        104.34        157.22        30.95 o                         
  -1   1  21        808.61        811.25        35.66 o                         
   1   1  21        462.82        476.91        43.10 o                         
  -6   2  21       1270.42       1209.30        38.62 o                         
  -4   2  21        974.12        974.07        52.52 o                         
  -2   2  21       1649.60       1600.12        73.29 o                         
   0   2  21         44.47         66.74        24.39 o                         
  -5   3  21       1218.45       1313.71        56.16 o                         
  -3   3  21        279.63        402.66        92.83 o                         
  -1   3  21       2665.35       2861.54        81.53 o                         
   1   3  21       3764.34       3718.07       127.87 o                         
  -4   4  21       3677.75       3511.23        87.09 o                         
  -2   4  21       2168.78       2006.88       203.75 o                         
   0   4  21       1197.22       1231.35        94.15 o                         
  -4   0  22        529.42        509.07        55.16 o                         
  -2   0  22        116.60        130.31        39.62 o                         
   0   0  22       1507.22       1538.07        74.05 o                         
  -5   1  22       2214.12       2120.78       131.61 o                         
  -3   1  22       7017.66       7185.33        87.83 o                         
  -1   1  22       5477.58       5509.77       103.87 o                         
  -4   2  22        200.53        197.66        26.05 o                         
  -2   2  22         15.15        -17.27        20.69 o                         
  -3   3  22       2208.48       2361.29       152.07 o                         
                                                                                
